# Supplementary material for: Adapting evidence-informed complex population health interventions for new contexts: a systematic review of guidance
Source: Implement Sci. 2019 Dec 17;14:105. doi: 10.1186/s13012-019-0956-5 (PMC6918624; doi:10.1186/s13012-019-0956-5)
Supplement: Supplementary file 5 — Additional file 5. Adaptation steps and phases. This additional file provides adaptation steps as originally reported in the included studies, as well as and the frequency of reporting of each step across the papers) [file 13012_2019_956_MOESM5_ESM.xlsx]

## Sheet: Process of Adaptation
			How to do an adaptation?
Nr	Extractor's initials	First author (year)	Overview of the process	Procedure/phase of adaptation	Definition/description of the procedure/phase	Stakeholder involvement	Example(s)	Extractor's comments
1	AM	Card (2011)	In our framework, the adaptation process consists of the following seven steps: (1) Select a suitable effective program; (2) gather the original program materials; (3) develop a program model; (4) identify the program’s core components and best-practice characteristics; (5) identify and categorize mismatches between the original program model or materials and the new context; (6) adapt the origin…	Step 1. Select a suitable effective program	Some questions to consider when selecting a program for one’s priority population include: • Does the intervention have behavioral and health status goals such as increasing condom use, increasing use of clean needles, reducing sexually transmitted infection (STI) rates that are relevant for and acceptable to the new population and community? • Has the intervention shown strong evidence of having…	Ideally, a variety of key stakeholders—including local community leaders, program staff, and members of the priority population—will be involved throughout the adaptation process. Having a diverse, representative committee conduct (or at least oversee) adaptation-related activities will help to ensure that all stakeholder interests are considered and respected, that the program that is ultimately…
				Step 2. Gather the original program materials	The first step in the program adaptation process is to acquire all the original materials for the intervention of interest, such as a statement of the goals and objectives of the program, a summary of the underlying theory of change or rationale for the program, the curriculum or protocol guide, a teacher or facilitator manual, student or participant workbooks, and any videotapes, CD-ROMs, or DVD…		CDC’s DEBI program, or Sociometrics’ HAPPA and PASHA collections.
				Step 3. Develop a program model	The primary purpose of developing the program model as part of the adaptation process is to understand the relationships between the original components and key outcomes of the selected intervention and help assess whether these relationships are still logical and robust once the model has been adapted for a new context. Sometimes a program developer can supply the program model along with the ot…			I extracted Table 2 information in the Key Concepts sheet.
				Step 4. Identify the program's core components and best-practice characteristics	This step involves identification of core components and best-practice program characteristics that should be preserved when the program is adapted. Should information regarding core components for the selected program be unavailable, the next best option is to identify and preserve those best practice elements in the original intervention that reflect characteristics common to effective programs.		For example, Together Learning Choices (TLC) is an effective intervention for young people, aged 13 to 29, living with HIV; the program is delivered in small groups. The DEBI Web site (http://effectiveinterventions. org/go/interventions/together-learningchoices) lists the following as TLC’s core components: Help clients develop awareness and identify feelings, thoughts and actions; teach, model, …
				Step 5. Identify and categorize mismatches between the original progam model or materials and the new context	Having developed a program model and identified its relevant core components and best-practice characteristics, the next step of the adaptation process is to identify (list and describe) mismatches between the original program and the new context. Mismatches can be found in (a) program goals or objectives; in (b) characteristics of the priority population, such as age or developmental level; cult…
				Step 6. Adapt the original program model, if warranted	If a long-term goal or a mid- or short-term objective is being eliminated (e.g., for lack of relevance to new context), then those components (activities and services) serving only the eliminated goal(s) or objective(s) can be eliminated. If there is no change to the goals or objectives, but one or more program components are found to be discrepant with what is acceptable to the new priority popu…
				Step 7. Adapt the original program materials	Once the adapted program model has been finalized, the materials for implementing the program can be revised as needed. Curriculum or protocol guides, teacher or facilitator manuals, student or participant workbooks, videos, brochures, posters, and other materials should be carefully reviewed for reducing mismatches and addressing datedness. In doing so, consider the following five questions: 1. …
2	AM, RE, LA	Aarons (2017)	To describe the adaptations that need to occur during scaling-out, we build on commonalities that are present in three implementation frameworks, the Exploration, Preparation, Implementation, Sustainment (EPIS) framework [47], the Dynamic Sustainability Framework [40], and the Consolidated Framework for Implementation Research (CFIR) [48]. In addition, the EPIS framework led to the development of…	Step 1.	One of the first steps in scaling-out is to delineate the core elements of the EBI to be implemented. We define core EBI elements as activities or components of an intervention that are necessary in order to obtain the clinical or public health outcomes [58, 64–66]. If core elements are well-defined then it is possible to determine what is and what is not adaptable [48] (at least for the EBI). To…			No furhter description of the recommened steps for scaling-out and/or adaptation.
3	AM, ER, LA	Wingood (2008)	The ADAPT-ITT model consists of 8 sequential phases that inform HIV prevention providers and researchers of a prescriptive method for adapting EBIs.	Phase 1. Assessment (formative evaluation)	...involves conducting focus groups, elicitation interviews, or needs assessments with the new target population. Several researchers have documented the importance of assessment as part of the adaptation process. Formative evaluations are necessary to assess the HIV-associated behavioral and psychosocial risks of the new target population, their preferences for intervention content and delivery,…	Focus groups or elicitation interviews should also be conducted with agency staff involved in implementing the HIV prevention intervention and key stakeholders (target population). These formative evaluations are conducted to assess the capacity of an agency to adapt and implement an adapted EBI and to assess the availability of potential resources (eg, fiscal, space, staff) that could be provide…	See Tables 2 and 4
				Phase 2. Decision	...involves: (1) reviewing the HIV interventions defined as EBIs in articles and publications written by the CDC,3–5 (2) deciding which EBI to select for the new target population, and (3) deciding if the EBI should be adopted or adapted. Deciding which EBI to select requires examining the ‘‘goodness of fit’’ between the original EBI and the proposed adapted EBI, with respect to the primary outco…		See Tables 2 and 4
				Phase 3. Administration	...involves using an innovative pretesting methodology known as theater testing to adapt the EBI. Theater testing is a type of pretesting methodology that is commonly used to test products, such as television advertisements, videos, print advertisements, and public service announcements. Using this methodology, participants typical of the intended audience (the new target population) are invited …	Key stakeholders (including target population) and agency staff are invited to join the group discussion and offer ideas for adaptation of the EBI.	See Tables 2 and 4
				Phase 4. Production	...involves producing draft 1 of the adapted EBI. Production of draft 1 of the adapted EBI involves balancing the need to maintain fidelity to the core elements, the underlying psychosocial theory, and the internal logic of the original EBI with numerous priorities, including the capacity of the agency to modify and implement the adapted EBI, the resources available from key stakeholders, the res…		See Tables 2 and 4
				Phase 5. Topical experts	...involves identifying consultants who possess significant expertise in substantive content areas, relevant to draft 1 of the adapted EBI, for which the agency perceives a lack of expertise. Specific steps: - Identify topical experts; - Actively involve topical experts in adapting the EBI	Topical experts	See Tables 2 and 4
				Phase 6. Integration	...involves integrating content provided by the topical experts into the adapted EBI. The integration of content from the topical experts results in a second draft (draft 2) of the adapted EBI. Integration of intervention content suggested by the topical experts is weighed by prioritizing the capacity of the agency to implement the suggested adaptation and by maintaining fidelity to the core elem…	Topical experts	See Tables 2 and 4
				Phase 7. Training	...involves training personnel, including: (1) facilitators in group management and facilitation skills, (2) recruiters and retention staff in effective recruitment and retention techniques, (3) assessment staff in administering the study assessments, and (4) data management staff in managing the study data. Additionally, topical experts may be actively involved in training facilitators on materi…	Agency staff, topical experts	See Tables 2 and 4
				Phase 8. Testing	...involves 2 discrete steps. The first step involves conducting a pilot test with approximately 20 participants from the new target population of draft 3 of the adapted EBI. The CDC’s adaptation process has also identified pilot testing as a key step in the adaptation process.6 The pilot test serves as a ‘‘dress rehearsal’’during which the agency uses trained staff to implement the adapted EBI. …	Key stakeholders (including target population), agency staff	See Tables 2 and 4
4	AM, LA	Lau (2006)	In this article, I propose an approach to the selective adaptation of EBTs for targeted communities that is systematically guided by evidence. This approach to adaptation prioritizes the use of data to (a) selectively identify target problems and communities that would most benefit from an adapted intervention approach and (b) direct the design of treatment adaptations. By advocating a selective …					No further details are provided on the procedures of adaptation.
5	AM, LA	Lee (2008)	The Planned Adaptation approach consists of four steps. Figure 1 presents these four steps as a logic model in relation to the ISF.	Step 1. Examine EBP theory of change	In order to effectively adapt an EBP, it is essential that the program have a discernable theory of change. As described in the ISF, those in the Synthesis and Translation System contribute substantially to this process by creating accessible research products such as metaanalyses, technical and research reports, and literature overviews that highlight key elements of program theory and core comp…		The JOBS intervention uses two core mechanisms to promote employment among participants. The first promotes positive job-search behaviors by increasing participants’ self efficacy in the job search domain (regain a sense of self-efficacy with regard to finding a job following the setback of job loss). The second mechanism of change promotes persistence in the job-search by inoculating participant…
				Step 2. Identify population diffrences	Examine how the original and new target populations diverge in ways that interact with the mechanisms of change and moderators identified in the program theory. A key question is whether specific program processes are generalized across populations. Not all group differences are necessarily important (see discussion of cultural and race/ ethnic differences, below). One must consider how differenc…	Based on practice knowledge and empirical evidence, researchers and practitioners can collaborate in identifying population differences that relate to the program theory and activities, and use that information to guide changes to the modifiable elements of the program. Identifying these potential points of difference can occur through the intersection of practitioner experience about what ‘‘work…	The original JOBS intervention assumed that participants’ primary barriers in re-attaching to the labor market were related to motivating job search behavior. Welfare recipients face unique barriers in the transition to work. High levels of chronic depression may dampen the effectiveness of the intervention in increasing self-efficacy, and consequently limit reemployment outcomes. Furthermore, we…
				Step 3. Adapt program content	Once core and modifiable elements of the program are identified, along with population differences, program adaptations can be considered in a systematic way. The adapted program will contain the core mechanisms of change indicated by the program theory, while accommodating important characteristics of the new population through adaptations to the modifiable elements of the program. Thus, the ada…	Decisions regarding how to adapt program content should evolve from collaborative efforts that link individuals within the Synthesis and Translation and the Prevention Delivery systems.	The population differences point to several adaptations that maintain JOBS’ core theory but will bolster effectiveness of the intervention with a low-income female population, including the addition of program content addressing: (1) barriers to work beyond job search behaviors; and (2) coping with chronic depression. --> See Table 1	Authors note: If population differences affect core elements of the program theory, then this EBP may not be the right choice for adaptation to the new population.
				Step 4. Adapt evaluation strategy	Although outcome evaluation is not a key component of the ISF, evaluation is a reality in many practice environments and is, therefore, a consideration during program implementation. Because Planned Adaptation promotes a priori consideration of how and why population differences may influence the program before significant adaptations are underway, implementation monitoring and evaluation measure…		The program evaluation strategy should include measurement of competencies gained through new program components. Furthermore, in a program process model depression is theorized to moderate the effects of JOBS on re-employment and it may be embedded within other work barriers that hinder the transition to work. --> See Table 1
6	AM, LA	Napoles (2013)	We identified 7 iterative, nonlinear implementation phases in health-disparity communities: 1. Establish infrastructure for translation partnership; 2. identify multiple inputs (information gathering); 3. review and distil information (synthesis); 4. adapt and integrate candidate program components (translation); 5. build general and specific capacity (support system); 6. implement intervention (…	Phase 1. Establish infrastructure for translation partnership	Infrastructure is needed to facilitate collaboration and communication among researchers, stakeholders, and community partners. This phase involves 3 steps: (1) identify partners and secure their involvement; (2) explicitly delineate roles and responsibilities, and (3) secure academic-community partnership funding for dissemination and implementation research.	Consensus is reached through the active and meaningful participation of community partners throughout the entire translation process so that the needs and preferences of those who will be affected by the intervention are addressed.	For specific methods for each sub-phase and examples, see the Table.
				Phase 2. Identify multiple inputs - information gathering	Part of the ISF synthesis system pertains to identifying inputs (e.g., evidence and knowledge from multiple sources). We specify 4 steps: (1) identify multiple candidate EBIs, materials, and procedures; (2) identify community best practices; (3) identify contextual factors; (4) conduct formative research with community stakeholders.	Formative research with key stakeholders can identify their concerns and preferences.	For specific methods for each sub-phase and examples, see the Table.
				Phase 3. Review and distill information - synthesis	This complex phase involves having partners review and synthesize inputs while balancing fidelity and fit. We specify 2 steps: (1) review EBIs, community best practices, and formative research results in terms of how they can be integrated into an intervention, and (2) consider how components can accommodate population characteristics, delivery system, and community context. These steps are done …	Academic and community partners review community-level resources that might affect program adoption such as communication channels, political and built environments, transportation, competing programs, social networks, community and practice norms, and neighborhood living conditions.	For specific methods for each sub-phase and examples, see the Table.
				Phase 4. Adapt and integrate program components - translation	This phase entails making adaptations to generate a program prototype and involves 2 steps: (1) design needed adaptations; (2) create and pretest program prototype. Adaptations are implemented through drafts of program manuals and procedures. Because adaptations are likely to be extensive, pretesting is important. Pretests of program components and procedures using mixed methods can identify need…		For specific methods for each sub-phase and examples, see the Table.
				Phase 5. Build general and specific capacity-support system	This phase acknowledges community capacity building to address health equity (37) and practical issues involved in full-scale community adoption. We specify 2 steps: (1) build capacity of community organizations delivering the intervention, and (2) build community capacity for practical sustainability.		For specific methods for each sub-phase and examples, see the Table.
				Phase 6. Implement intervention - delivery system	Phase 6, from the ISF delivery system for ongoing implementation, involves 2 steps: (1) implement and monitor the intervention in community settings, and (2) provide ongoing technica support. Tracking and reporting the multilevel processes necessary to deliver interventions in disparity communities is important to contextualize the study and provide information for gauging the intervention’s exte…	Community partners may have ongoing questions on the need for adherence to certain procedures such as randomisation and the extent to which those procedures can be modified in practice, which may require dialogue between partners to reach agreement on ways to maintain program and study integrity while optimising it.	For specific methods for each sub-phase and examples, see the Table.
				Phase 7. Develop appropriate design and measures - evaluation	Numerous issues have been raised about appropriate study designs and measures to evaluate translated interventions in community settings. Two steps include developing relevant and appropriate designs and measures. To assess the effectiveness of programs in community settings, evaluation models other than RCTs are appropriate. RCTs may not be feasible in community settings because inverstigators h…		For specific methods for each sub-phase and examples, see the Table.
7	AM, LA	Netto (2010)	This paper synthesizes the nature of adaptations in targeted interventions for minority ethnic communities, considers the underlying rationale for the adaptations and offers five principles to inform the planning of future interventions for such communities. Finally, five generalizable principles or ‘third-order interpretations’ are offered in the third column of Table 1. Each principle addresses…	Principle 1. Use community resources to increase intervention accessibility	Several studies drew on community resources to publicize the intervention and increase its accessibility, using ethnic-specific media and networks, local community leaders and community events (Snowdon, 1999; Williams and Sultan, 1999; Jenum et al., 2006). ‘Reciprocal translation’ of the concepts from one study into other similar studies (Noblit and Hare, 1988) led to the insight that these adapt…	It is perhaps evident that application of these principles requires in-depth knowledge of the target communities and established links with key community organizations. Sufficient resources should also be allocated for the involvement of key organizations and individuals in such interventions.		See also Table 1.
				Principle 2. Identify and address barriers to access and participation in intervention	Several studies reported measures to increase participants’ access to intervention activities, for example, by providing transport (Mathews et al., 2007) or keeping costs of participation low (Lew et al., 1999). These measures took account of the disadvantaged socio-economic position of many target groups. These studies illustrate the need to adapt interventions to take account of gender and disa…		In Taylor-Piliae et al.’s (2006) study, Tai Chi was chosen for older Chinese adults, since this exercise allowed even those with chronic illness to participate. These studies illustrate the need to adapt interventions to take account of gender and disability as well as ethnicity.
				Principle 3. Develop communication strategies which address language use and differential information requirements	Many studies employed conventional means of overcoming language barriers, for example, through bilingual facilitators. This led us to identify the strategy of not only overcoming language barriers but exercising sensitivity to language use.		Less commonly, Taylor-Piliae et al. (2006) chose Tai Chi to overcome language barriers among the multilingual Chinese sample. Other studies considered participants’ ability to speak but not read their native language (Ma et al., 2004c) and varying levels of literacy.
				Principle 4. Identify and work with cultural or religious values that either motivate or inhibit behavioural change	Studies that reported supporting participants in making attitudinal or behavioural changes by highlighting the compatibility of health promotion messages with their beliefs (Ma et al., 2004a, c) led us to identify the concept of working with participants’ cultural values to motivate behavioural change. Attempts to translate the principle into Netto et al.’s (Netto et al., 2007) study identified t…		For instance, Ma et al. (2004a) used the value attached to persistence among Chinese-American participants to encourage them to persist in their quit attempts. Translating this concept into studies of smoking cessation interventions which targeted Muslim communities during Ramadan when receptivity to religious messages was perceived to be high (Taket et al., 2003; Ali et al., 2006) resulted in th…
				Principle 5. Accommodate degrees of cultural affiliation in the planning and evaluation of targeted interventions.	Ma et al. (2004a) was the only study to explicitly identify the need to take account of varying degrees of cultural identification and acculturation among the target population. However, two studies used the concept to explain the partial effectiveness of the intervention. Sun et al. (1999) suggested that Chinese-American youth who held both traditional Chinese and mainstream American values need…		However, two studies used the concept to explain the partial effectiveness of the intervention. Sun et al. (1999) suggested that Chinese-American youth who held both traditional Chinese and mainstream American values need longer exposure to positive health measures than that allowed. Similarly, one explanation Chiang (2005) offered for the significant impacts of both walking programmes for Chines…
8	AM, LA	Barrera (2006)	There is a growing consensus about the steps investigators might take to design adaptations to both engagement and intervention procedures. Lau’s examples of adaptation strategies, other literature, and our own experience with adaptations suggest a possible sequence of adaptation stages. Extrapolating from Lau’s examples and recommendations of others, we describe a sequence for developing adaptat…	Information gathering	The goal of this stage is to identify ideas that have the best chances of rectifying the disparities that created the need for adaptation. In this stage, investigators can be involved in several concurrent activities to become better informed about the form and content of needed adaptations. They could search the literature for promising ideas, conduct quantitative surveys to assess characteristi…	Here, it would be valuable to establish an organized and systematic partnership, a team approach that integrates the concerns of relevant stakeholders: intervention program developers, agency administrators, program staff, community members, and others interested in program adaptation to enhance a program’s effectiveness in serving the needs of a local constituency.
				Preliminary adaptation design	Ideas that are gathered during the first stage are then developed into a draft treatment adaptation. This is another opportunity to use qualitative research to gather opinions from potential participants and community experts on draft materials and descriptions of intervention activities.	This is another opportunity to use qualitative research to gather opinions from potential participants and community experts on draft materials and descriptions of intervention activities.
				Preliminary adaptation tests	At this stage, investigators conduct case studies using the adaptations, or conduct pilot studies with small groups. During treatment and at the end of treatment, participants and intervention agents are assessed with quantitative measures and are interviewed in some depth to determine if the desired goals of adaptation were achieved and to identify and discuss (a) sources of program nonfit, (b) …
				Adaptation refinement	Experience with case studies or pilot studies inform a revision of intervention procedures that could then be evaluated within a research design that is capable of determining if the adaptations had the desired effects on engagement, action theory, or conceptual theory levels. Evaluations of refined adaptations could include indepth interviews of participants and therapists to inform further modi…
9	AM, LA	Solomon (2006)	Research-based principles and procedures for adapting HIV prevention interventions have emerged through collaborative intervention planning and evaluation efforts involving academic researchers, service providers, and community partners. These principles and procedures are summarized as a series of steps in Table 1 and described in further detail below. By helping empower service providers to con…	1. Know the target population and community context	Successful cultural adaptation of an empirically validated program requires an understanding of the HIV-related needs and assets of the target popuation and local community, including the cognitive, attitudinal, emotional, behavioral, and ecological factors that increase or decrease HIV risk. Such an understanding facilitates: - setting of relevant, acceptable, and realistic program goals - ident…	1. Build service providers’ capacity to collect and use needs and assets assessment data.		Specific focus on service providers as important stakeholders in adaptation.
				2. Select the program that best matches the population and context	Selecting an empirically validated intervention that is the best possible match for the new context will minimize the cost and challenge of the adaptation process. The research-based literature in HIV prevention and related fields (e.g., Backer, 2001, 2003; CDC, 2001a; Kirby, 2001; Miller, 2001, 2003; Solomon & Card, 2004) suggests that the match between program and context is maximized when ther…	2. Build service provider's capacity to use theory in adaptation. In some cases, extensive community involvement in the adaptation process can increase community acceptability of an intervention (e.g., Kennedy et al., 2000), but in other cases, acceptability remains low and results in significant curricular changes that ultimately may undermine program outcomes (e.g., see the previous discussion …	Community norms and beliefs—e.g., the (scientifically unsubstantiated) belief that educating adolescents on the proper use of condoms encourages early sexual behavior—often present significant challenges to the adoption of empirically validated interventions that take controversial approaches (Hare, Orians, & Goodman, 1998; McCoy, Malow, Edwards, Thurland, Rosenberg, in press; NICHD, 2002; Stanto…
				3. Retain fidelity to the "core program".	The empirical literature generally supports that the successful replication of an empirically validated intervention in a new site importantly depends on retaining fidelity to the “core program” while permitting the flexibility to adapt noncore elements to the new population and context (Backer, 2001; Bauman, Stein, & Ireys, 1991; Castro et al., 2004; CDC, 2001a; Kelly, Heckman, et al., 2000; Lev…	3. Provide information on efficacious interventions’ core components and projected implementation costs.
				4. Sysematically reduce mismatches between the program and the new context. In particular, a logic model for the original validated intervention— specifying the theoretical assumptions about the linkages between the intervention’s core components, key mediators of HIV risk or protective behavior, and the targeted behaviors themselves—should be developed at the onset and consulted as adaptations a…	When replication of an empirically validated intervention is the goal, the adaptation process should aim to minimize these program-context mismatches while retaining fidelity to the core program. The dimensions along which such mismatches may occur have been named and characterized somewhat differently across authors: - consider dimensions of persons (i.e., similarities and differences between in…	4. Develop service provider–focused adaptation tools.	For example, in adapting the Cognitive Behavioral Stress Management–Recovering Drug Abusers intervention for Hispanic and Black HIV-positive recovering drug users of varying national origins, Dévieux, Malow, and colleagues (2004) focused intervention content on common triggers for substance use, unsafe sex, and poor HAART adherence, and the skills needed by all groups to interact more effectively…
				5. Document the adaptation process and evaluate the process and outcomes of the adapted intervention as implemented.	In particular, conducting process and outcome evaluation of the intervention as implemented is essential to determining the effectiveness of the adapted intervention in a new context. These findings, along with careful documentation of the process that was used to alter the original intervention, also permit an assessment of the utility of specific adaptation procedures (Backer, 2001; Kelly, Sogo…	5. Collaborate with service providers to identify and test additional resources to support practitioner-driven adaptation efforts. Involving members of the target population and community in the interpretation of the findings and decision making about their use.	Conner’s (2004) evaluation of two HIV prevention interventions for Spanish-speaking Latinos (the Tres Hombres program for migrant farm workers and the SOLAAR4 program for gay and bisexual urban men) addressed these points by actively involving members of the intervention target population as evaluation advisors. They provided input on appropriate question content, format, and administration proce…
10	AM, LA	Wainberg (2007)	Our intervention adaptation process comprised four necessary steps that our research team conceived after reviewing the extant research on intervention adaptation (e.g. Bauman, Stein, & Ireys, 1991; Kelly et al., 2000; Kumpfer, Alvarado, Smith, & Bellamy, 2002; Rogler, 1999); soliciting interdisciplinary critiques from colleagues; and examining principles of participatory research (Cornwall & Jew…	1. Optimising fidelity	The goal of this first step was to ground intervention adaptation in evidence-based HIV prevention principles. This required that the RT have a clear understanding of these principles, examine previously tested prevention interventions for our target population, and identify and operationalize the core components of these interventions. We achieved this goal by the following: (1) establising and …	Individuals in the two clinical settings and in the surrounding community who were involved in the care of people with SMI were recruited to provide input into the adaptation. The four key stakeholder groups were: (1) the research team (RT): U.S. and Brazilian investigators and research assistants (n = 16); (2) Community Advisory Board (CAB): community leaders, patient advocates, other members of…	For examples, refer to Tables 2 and 3 in the paper.
				2. Optimising fit	Modifying existing interventions to produce optimal ‘‘fit’’ with the values and beliefs of a specific cultural group (Castro, Barrera, & Martinez, 2004; Devieux et al., 2005; Kumpfer et al., 2002) requires awareness of the ways in which concepts are verbally conveyed among its members (Bayer, 1995–1996). Understanding the cultural contexts in which risk behaviors occur and protective factors deve…	Fostering local collaboration and acceptability. A CAB was formed to help shape and monitor research activities and the intervention adaptation process; inform the community’s leaders about HIV-related issues that SMI patients reported facing; solicit input regarding intervention content; cultivate a partnership for problem-solving barriers or difficulties confronted in the study; and enhance mot…	Refer to Table 4 for examples of factors the adaptation needed to address in the study.
				3. Balancing fidelity and fit	Failure to attend to the competing aims of fidelity and fit results in interventions that are (a) culturally satisfying but have little efficacy, or (b) adherent to the original models but fail to meet the needs of the new population (Castro et al., 2004). We balanced fidelity and fit by the following: (1) creating and training an intervention adaptation workgroup; (2) culturally translating effi…	Twenty mental health care providers were recruited from the two host institutions based on their knowledge of sexual health issues, communication skills, and willingness to engage patients in candid discussions of sexuality. The 6 men and 14 women who became the workgroup (WG) represented all disciplines (psychiatrists, psychologists, social workers, occupational therapists, nurse technicians, nu…
				4. Pilot testing and refining	We finalized the intervention by the following: (1) traning intervention facilitators to pilot the sessions; (2) piloting and refining the intervention sessions; (3) approving and manualising the intervention.
11	AM, LA	Sundell (2014)	Briefly summarized, PIA provides a tool for determining the need, and if warranted, the scope and nature of intervention adaptations that may improve an imported ESI. Across two phases with substeps, PIA makes use of concepts from a cultural adaptation model developed by Resnicow and colleagues (2000), who distinguished the deep from surface structural elements of interventions.	Phase I. Preintervention trial studies	Phase I begins by conjoining program developers and program stakeholders in a collaborative agreement. The agreement should specify the implementation context and affirm commitment to carry out the PIA protocol, which involves a series of small studies. If relevant, resources to provide for the translation and back translation of study surveys and program materials should be identified. The rest …	New stakeholders and program developers make changes to the imported ESI according to the results of the formative research studies (steps 1–4). A minimally adapted and fully adapted editions of the ESI are pilot tested, which informs another round of intervention refinement. Phase I begins by conjoining program developers and program stakeholders in a collaborative agreement. The agreement shoul…		The cultural adaptation of imported ESIs should be conducted—in our view—in the context of rigorous effectiveness trials, rather than in large-scale dissemination studies.
				Step 1: Select a promising empirically supported intervention (ESI) for importation. Program developers and program stakeholders in the new context decide to work together to adapt and test the selected ESI. A Formative Research Participant Pool is created. ‘‘Adaptation as Usual’’ (e.g., translating surveys and intervention materials) takes place.
				Step 2: Create three subsamples from the Formative Research Participant Pool with Subsample 1 completing back translated instruments and those already in use in the new implementation context. The instruments are then changed on the basis of the psychometric analysis that examined the cultural equivalence and appropriateness of the evaluation instrumentation
				Step 3: Subsample 2 completes revise instruments from Step 2. Researchers then test the generalizability of the ESI’s theory of program change (i.e., connections between theory-based mediators of intervention change and ultimate intervention outcomes) in Subsample 2 (i.e., a deep structure inquiry).
				Step 4: Subsample 3 takes part in focus groups designed to examine the ESI’s materials and activities for cultural relevance and appropriateness (i.e., a surface structure inquiry).
				Step 5: Deep and surface structure inquiries guide adaptations made to the imported ESI New stakeholders and program developers make changes to the imported ESI according to the results of the formative research studies (steps 1–4). A minimally adapted and fully adapted editions of the ESI are pilot tested, which informs another round of intervention refinement.
				Phase II. Three-arm effectiveness study	Phase II of the PIA protocol involves the use of a three-arm experimental design to test the minimally and fully adapted editions of an imported ESI versus an active or passive control condition.
				Step 6: conduct a three-arm effectiveness trial of the imported ESI with three experimental conditions: ESI(min) ¼ A minimally adapted edition of the imported ESI—from Phase I Step 1 (language changes and minor surface structure changes only to intervention) ESI (full) ¼ A fully adapted edition of the imported ESI—from Phase I Steps 1–5 Treatment as usual control condition Outcome of phase II: Ef…
12	AM, LA	Napoles (2018)	The seven steps of the transcreation framework are listed in Fig. 1. In Table 1, we present a detailed description of the seven steps. Although these steps are described sequentially, in practice, they may be iterative or occur at multiple time points in the transcreation process. Use of the framework assumes that an academic/community partnership has been established. Prior to using the framewor…	Step 1. Identify community infrastructure and engage partners	Transcreation research builds on existing community infrastructure and expands it for implementation. Step 1A is to identify intervention delivery settings and academic partners that share a targeted health priority and have appropriate infrastructure and experience. Step 1B focuses on identifying individuals who are stakeholders with deep knowledge of the targeted health disparity and population…	Engage community partners and key stakeholders/partners. Using CBPR principles of engagement, partners will be engaged in all phases of research including providing inputs to program design, formative research, creation and vetting of a prototype, implementation processes, summative (post-implementation) evaluation, and dissemination of results and successful programs [28]. Stakeholder involvemen…		It shifts the emphasis from adapting and translating one EBI for delivery in a new setting, to the design of a new intervention that better fits local needs and contexts. Perhaps the most important advance is shifting away from the concept of translation and adaptation of EBIs to transcreation, since it has become apparent to us that application of our framework results in a new intervention desi…
				Step 2. Specify theory	Beginning with a strong theoretical basis for the targeted disparity and intervention aids in understanding mechanisms of action [29], assuring that core components are included. Step 2A focuses on theoretical frameworks specifying social-ecological determinants of health, health behavior, and health disparities [19, 30, 31]. Academic researchers and community stakeholders work together to identi…		For example, working with community partners in one of our studies, we identified important determinants of poor emotional well-being in the target population as marital/family discord due to miscommunication and financial hardship, so these became part of our larger health disparity framework. For example, Social Cognitive Theory [32] has been applied in behavioral interventions for disparity po…
				Step 3. Identify multiple inputs for new program	Two basic types of inputs to the planning process include scientific evidence and input from the community including locally developed programs and knowledge. Step 3A includes identifying and reviewing scientific evidence, which can include EBIs as well as other types of evidence. Step 3B is to use formative research to obtain input from the community and the disparity population to be served to …
				Step 4. Design intervention prototype	Intervention design involves the academic-community coalition synthesizing/integrating scientific evidence and community input (inputs identified in Step 3) into a program description. Step 4A is to assure that the intervention reflects relevant scientific evidence. By including core components of EBIs, program content can address mechanisms while integrating other scientific evidence. Step 4B in…		For example, a peer-delivered stress management program for Latinas with breast cancer incorporated components reflecting known mechanisms for improving quality of life, namely, strategies to enhance self-efficacy for managing cancer, and peer support from a Latina cancer survivor [27]. Use of peer delivery was based on evidence of the effectiveness of CHWs in diverse communities and on a specifi…
				Step 5. Design study, methods, and measure for community setting	Step 5 focuses on specialized methodological strategies for evaluating the transcreated intervention, i.e., conducting experimental studies in community settings. Step 5A concerns finding the most rigorous study design that is acceptable to the community and practical. Step 5B pertains to development of study methods such as recruitment and data collection that provide scientific rigor and also m…
				Step 6. Build community capacity for delivery	Building capacity focuses on enhancing community infrastructure (identified in Step 3B) by developing a community-based workforce that can blend community knowledge with scientific principles. Step 6B is to identify and train qualified individuals from the community (practitioners, CHWs, community members who have experienced the health problem being addressed) who can deliver the intervention. T…
				Step 7. Deliver "transcreated" intervention and monitor implementation processes	Step 7 involves having trained interventionists deliver the transcreated program to participants, and monitoring implementation processes. Step 7A is to design and implement methods for monitoring intervention delivery with feedback loops. Demonstrating that an intervention was delivered as intended (treatment fidelity) is important in any effectiveness trial, but is essential when interventions …
13	AM, LA	Tomioka (2013)	Hawai'i’s Healthy Aging Partnership (HHAP) protocol include four steps: (a) deconstruct the program into its components, and prepare a step-bystep plan for program replication; (b) identify agencies ready to replicate the program, and sponsor excellent training to local staff who will deliver and coordinate it; (c) monitor the fidelity of program delivery using standardized checklists; and (d) tr…	Step 1. Deconstruct the program into its components, and prepare a step-by-step plan for program replication. a. Track Change Tool b. Adaptation Traffic Light c. Implementation plan	The Track Change tool prompts adapters to deconstruct the evidence-based program into domains, for example, marketing, recruiting enrollees, identifying staff, training, scheduling, implementation, and evaluation (NCOA, n.d.; Peterson, 2003). Adapters note how each aspect of the program was carried out in its original offering (based on the program’s implementation guide) and then give a detailed…		HHAP identified how major EnhanceFitness domains were originally implemented. Our EnhanceFitness team discussed how HHAP could replicate each element within a domain or if HHAP wanted to adapt it. Theneach desired change was judged against the traffic light, and the final decision about replication was made. HHAP made several green-light (allowable) changes (Table 2). For example, because two thi…
				Step 2. Identify agencies ready to replicate the program, and sponsor excellent training to local staff that will deliver and coordinate it. a. Readiness interview b. Mastery of knowledge, skills, and confidence to deliver program (pretest and posttest).	We conducted a semistructured interview to assess the readiness of organizations wanting to replicate EnhanceFitness in their communities…. Adapters, potential instructors, and coordinators must complete training in the evidence-based program… Items prompted organizational representatives to consider positive and negative factors associated with implementing the program, including support from th…		Readiness interviews were conducted after training in but prior to agency implementation of EnhanceFitness. Findings helped identify potential barriers to implementation. For example, two agencies reported difficulty with resources (e.g., they could not find qualifying Instructors in their communities) and were worried that they could only offer the program two, rather than three, times a week. H…
				Step 3. Monitor the fidelity of program delivery using standardized checklists. a. Fidelity checklists	Fidelity monitoring refers to the strategies to assess the degree of adherence to delivering the program, as well as the adapter’s competence in delivering the program (Frank, Coviak, Healy, Belza, & Casado, 2008). Master Trainers were trained by Senior Services to use a nine-page fidelity-monitoring tool. This tool prompts Master Trainers to observe eight areas of fidelity (record keeping, overa…		As noted, fidelity monitoring was conducted by the Master Trainer during the first month and then quarterly, following checklists provided by Senior Services (2007). Initial findings suggested that new Instructors scored best on balance, cooldown, and record keeping and least well on stretching and strength training. Onsite assistance was provided by Master Trainers to help Instructors increase f…
				Step 4: Track program participant outcomes to assure achievement of expected outcomes. a. Participant health status (pretest and posttest) b. Participant satisfaction with program (posttest)	Evidence-based programs often provide tools that adapters can use to evaluate their programs. Satisfaction with the program and confidence to exercise regularly (from 1 = not at all to 10 = totally) are measured at 4 months and annually thereafter… Essential to this step is establishing mechanisms to regularly review data with program Instructors and coordinators. HHAP held monthly meetings, with…		Initially, HHAP implemented EnhanceFitness classes three times per week every week at four sites in Hawai‘i. EnhanceFitness classes were very attractive to Hawai‘i older adults, and new sites were opened in 2008, 2009, and 2010. By December 2011, eight different classes were offered at seven sites, and all sites have waiting lists.
14	AM, LA	McKleroy (2006)	Currently, the CDC’s draft adaptation guidance is a five–step process. The first action step, assess, involves assessing the target population, the EBIs being considered for implementation, and the agency’s capacity to implement the intervention. The second, select, is determining whether to adopt the intervention without adaptation, implement the intervention with adaptation, or choose another i…	Step 1. Assess	As outlined in Table 1, the assess action step consists of several components. These include assessing: (a) the target population and identifying its risk factors, behavioral determinants, and risk behaviors (b) potential EBIs and understanding their internal logic; (c) stakeholders input and potential collaborations; and (d) the agency’s capacity to implement the intervention. Target population …	Stakeholders: 1) Identify existing and potential stakeholders; 2) Identify stakeholders’ needs; 3) Seek input from advisory boards and community planning groups; 4) Assess availability of referring and referral agencies; 5) Assess potential for collaboration; 6) Delineate accountability of partners; 7) Identify competing programs (internal and external). Assessment of Stakeholders: Stakeholders i…		The model described in this article argues that adaptation needs to be an active process and initiated during the knowledge phase and integrated throughout the entire innovation–decision process. This will ensure that if a program decides to adapt an EBI, the adaptation process is carefully planned and changes well justified. This active adaptation also fits in Chinman et al.’s (2005) suggested c…
				Step 2: Select	Using all the assessment data gathered in the assess action step, the agency must make a final selection on the EBI in the second action step, select. This step is comparable to the decision phase in Rogers’s innovative–decision process. The assessment data will also inform the decision to adopt the EBI without modification, adapt and implement the EBI, or discard the EBI and select another, more…	Ideally, other individuals who participated in the assessment phase should be informed of the final selection. Staff and community partners should be notified about the intervention, its goals and objectives, activities, and staffing needs.
				Step 3: Prepare	As shown in Table 2, the third action step, prepare, is composed of making necessary changes to the EBI, organization preparation, and pre–testing the adapted intervention. a) Make necessary changes to EBI: 1) Determine what changes are needed based on the assess action step assessments; 2) If needed, work with an expert on the core/internal logic of EBI; 3) Develop overall logic model and timeli…	To maintain fidelity to the core elements identified by the original researcher, agencies should consider seekingTAfrom experts in the intervention to explore the internal logic of the intervention (e.g., original researchers, TA providers, trainers, funding agency). For pre-testing: an easily identifiable pre-test group, such as a community advisory board should be selected to review interventio…
				Step 4: Pilot	As seen in Table 3, the fourth action step, pilot, is composed of creating an implementation plan for the adapted intervention and a successful pilot test of the adapted intervention or components of the intervention. Implementation plan for adapted EBI: 1) Implementation plan for adapted EBI to include the following: –Target population –Risk factors, behavioral determinants, and risk behaviors; …
				Step 5: Implement	The implement action step is the same as implementation in Rogers’s innovative–decision process, but instead of this being where adaptation first occurs, most of the adaptation has been systematically completed in the model we are proposing. The implementation of an adapted EBI follows the same procedure as any good implementation. Because the intervention has been adapted, the agency should make…
	AM	Gearing (2012)	A series of clinical and research recommendations can be drawn from this nascent and emergent area of research that may offer insight and guidance to better facilitate adapting and translating evidence-based interventions for use in the Middle East. Recommendations drawn from this systematic review of 22 studies (Table 2) are presented as strongly recommended (identified in four or more studies) …	Working within the local and cultural environment	These recommendations highlight the importance of exploring and engaging local cultural beliefs and values to more effectively adapt and translate mental health treatment. - Explore and understand how beliefs/values may influence the treatment (strongly recommended) - Connect with local and cultural beliefs (strongly recommended) - Engage with traditional social service systems (strongly recommen…
				Treatment engagement	Identify strategies to open access of the treatment (strongly recommended) Identify strategies to improve availability of the treatment (strongly recommended) Incorporate locally accepted treatment modalities (strongly recommended) Partner and employ local practitioners (recommended)
				Treatment continuance/adherence	The third area of recommendations direct attention to clinical treatment processes to improve engagement and maintain treatment. Assess and incorporate client expectations into treatment (strongly recommended) Focus on developing and maintaining a positive therapeutic alliance (recommended) Align treatment modalities with cultural norms and standards (recommended) Continue to use ongoing strategi…
15	AM, LA	Chen (2012)	M-PACE (Method for Program Adaptation through Community Engagement) consists of five steps that collect and incorporate participant input to create an adapted EBI.	Step 1. Convene an adaptation steering committee	Researcher and community project leaders recruit 10–12 individuals to serve on a steering committee that will oversee the adaptation process. This number was found to be optimal; having more members could make achieving consensus around program change difficult (e.g., lengthen the adjudication process), whereas having fewer members could jeopardize the ability to gain input from relevant stakehol…	We believe there are strong arguments in favor of generating reactions and suggestions for change from actual program participants drawn from the population for whom the program is intended. Relying on the feedback of individuals who have experienced the EBI can identify important population differences (e.g., cultural, language, educational) that, if addressed, could measurably improve program f…	The steering committee for the ASHP adaptation included the directors of the three senior center research sites, two program directors from the senior centers, a member of the Visiting Nurse Service of New York City, and an individual with chronic arthritis pain who regularly attended one of the partner senior centers. Experts on the EBI on the steering committee were a national Arthritis Foundat…
				Step 2. Implement the unadapted program to generate recommendations for program change	A fundamental feature of M-PACE is conducting the entire unadapted program with participants (rather than exposing them to sections of a program or just the program materials). Prior to initiating the program, the steering committee familiarizes itself with the original (unadapted) EBI to coordinate a high-quality implementation of the program. The unadapted program is administered under the same…		The original ASHP was conducted consecutively and evaluated at each senior center (with class size varying from 10 to 14 participants) 3 times from July 2008 to March 2009, resulting in 113 total participants. Care was taken to ensure fidelity to the original program, including having a member of the research team serve as a cotrainer who monitored fidelity. The number of participants was suffici…
				Step 3. Systematically obtain evaluations of program components	A key component of M-PACE is the systematic solicitation of feedback on specific program components using standard social science techniques. M-PACE uses survey research and focus group methodology to triangulate participant and facilitator responses to the unadapted program. - Survey. Obtaining extensive, high-quality feedback from participants requires soliciting responses to every major progra…		Survey. Within a day or two of each class, research assistants telephoned participants to solicit feedback in a short interview (approximately 10 min) that was audio tape-recorded. Participants were asked what they liked most and least about the week’s class. They were also asked to rate how useful the class content was to them on a scale of 1–10. Open-ended questions about program content were a…
				Step 4. Summarise stakeholder feedback	The contents of the weekly surveys and focus groups are compiled by designated members of the steering committee. The distributions of responses for each quantitative item are displayed in simple graphs or charts. Open-ended responses are transcribed and a full list of statements is compiled. This list is sorted into categories by theme with a measure of mentions for each theme. Results of the fo…		Two researchers on the steering committee synthesized stakeholder feedback. Participant interviews and focus groups were transcribed and entered into qualitative data analysis software (N-VIVO), allowing the researchers to identify and count suggestions and opinions that occurred throughout participants’ responses. Focus group transcripts were read by all members of the research team and a list o…
				Step 5. Adjudicate program feedback to select program modifications	The steering committee meets to review all feedback and make choices about how to adapt the EBI. The steering committee evaluates each response to the open-ended questions and all suggestions and ideas are raised in the focus group for importance, feasibility, and congruence. After evaluating each suggestion using these criteria, the steering committee seeks consensus on whether to adapt a specif…		Steering committee members met in person on two separate occasions to review and adjudicate all suggested program changes. […] To adjudicate the recommendations, the steering committee discussed each suggestion then voted on the change based on an evaluation of its importance, feasibility, and congruence. The steering committee had previously decided that a unanimous vote was needed to adopt a re…
16	AM, LA	van Daele (2012)	The steps of an empowerment implementation approach would be as follows: (i) developing a core component; (ii) selecting partners; (iii) assessing the fidelity/adaptation concerns with partners; and (iv) developing an overall implementation plan.	1. Developing a core component	Prior to implementation, an intervention program is developed based on a sound theoretical framework. One example is Intervention Mapping (IM), a tool for the planning and development of health promotion interventions. The first four steps of IM could be run through as follows: (i) needs assessment; (ii) preparing matrices of change objectives; (iii) selecting theory-informed intervention methods…	The way in which these steps are executed is inspired by community-based participatory research (CBPR), a collaborative approach to research, involving all partners equitably in the research process, recognizing the unique strengths that each brings [(Minkler and Wallerstein, 2003), p. 4; Minkler et al., 2006] and empowerment evaluation.	In this particular case, the stress control course was developed within a CBT approach, tested in a setting with college students, and found efficacious in this controlled environment. For the subsequent larger intervention with multiple partners in different regions, the course material was defined as the core component of the intervention which had to guarantee a qualitative intervention.
				2. Selecting partners who will implement the intervention	Implementing an intervention requires the participation of partners in the field in order to guarantee its success. Given that the main goal is to adapt a previously developed intervention to the unique conditions of the real-life context in which it is implemented, the notion of participation in this context does not refer to the involvement of the end users, but to that of the implementers. In …		The psycho-educational course was implemented in three Flemish regions, selected from the regions in which the Policy Research Centre Empowerment implementation 217 Downloaded from http://heapro.oxfordjournals.org/ at Universita' degli Studi Roma La Sapienza on May 9, 2014 Welfare Health and Family is active (KU Leuven, UGent, VUG, and KHK, 2007). To assure an optimal reception of the interventio…
				3. Assessing the fidelity/adaptation concerns with partners	3.1. Deciding on practical intervention aspects: To implement an intervention, a large number of practical aspects need to be taken into consideration. Although not all of these are crucial for the intervention to be effective, they play a large role in how the intervention can be perceived and received by the target population. Aspects that are not included in the core components of the program …		These aspects were (i) the time of course commencement. The course was set up as an evening course, but partners decided themselves which day and at which exact time they preferred the course to start, taking into account the habits and possibilities of the target population in their region. All regions opted for Tuesday, with the time of commencement at 6 p.m., 7 p.m. and 8 p.m. (ii) The course …
					3.2. Deciding on content-related intervention aspects: It is very important that partner participation is not limited to practical aspects only and that partners are also offered the possibility to give advice on content, as the impetus for partners wanting to participate depends on the opportunities that are presented by a project (van der Velde et al., 2009). In this regard, researchers and loc…		To support teachers during the course, default PowerPoint presentations were made available by the researchers. However, if preferred; (i) teachers could change the presentations to suit their own needs and the particular condition. Other content-related aspects also apply to teachers, since they could exert most influence on the intervention content; (ii) they could decide whether they wanted to…
				4. Developing an overall implementation plan	To ensure a successful implementation of the intervention, it is necessary to develop an implementation plan. This plan should specify the role of all partners involved and provide a clear timeline with an overview of what actions need to be undertaken when.		Together with partners, researchers wrote down all arrangements, decisions and agreements in an overall implementation plan. The researchers took the final responsibility and assured in each region and for each lesson that everything was implemented as decided upon. If—for one reason or another—there were deviations from the original plan, these were carefully documented and subsequently communic…
17	AM, LA	Kilbourne (2007)	There are four phases to REP [22]: pre-conditions, preimplementation, implementation, and maintenance and evolution (Figure 1).	Phase 1. Pre-conditions	Pre-conditions for intervention adoption are: the identification of the need for a new intervention for a target population; (including identification of high-burden conditions - conducted by researchers) identification of an effective intervention that fits local settings (e.g., mission of organization and benefits to the organization) (this includes interventions tested in a completed randomise…	To ensure that the intervention is feasible in local settings, researchers should meet with the staff members from participating organizations, introduce the intervention, and conduct an assessment of potential barriers to its implementation. Such meetings also foster buy-in, especially if the researchers develop a list of benefits of participation, from training opportunities to potential cost s…	Menu options for organizations with a substantial number of minorities may include culturally appropriate options for delivering the intervention, such as outreach to families or community groups. Prior evidence from the management literature suggests that articulating a priori the core elements and adaptation options of a new product to potential users of the product is necessary for its success…	When disseminating interventions, the first three phases of REP (pre-conditions, pre-implementation, and implementation) are most appropriate for the "early adopter" and "early majority" types of community-based settings based on the Rogers Diffusion of Innovation model [24].
				<	Pre-implementation involves... 1) input from a Community Working Group (CWG) on developing the package (including selecting community working group; refining package, its core elements and menu options based on CWG input and adjudicated by intervention developers; refining training, technical assistance approach strategies per CWG inpu - conducted by researchers, CWG (i.e., health plans, practice…	To accomplish the aims of the pre-implementation phase, the intervention developer convenes a group of stakeholders from organizations serving the target population to participate in a Community Working Group (CWG). We use a comprehensive definition of stakeholders based on the Pincus multi-level 6-P framework that describes the different levels of health care: populations (i.e., communities), pu…	For example, providers would be knowledgeable of the day-to-day barriers to implementing the intervention, consumers can comment on participant recruitment and burden, and health plan leaders can provide input on how to sustain the intervention beyond the REP implementation phase (e.g., reimbursement of intervention services). CWG participants should be persons who have influence over their peers…
				Phase 3. Implementation	The implementation phase begins upon the dissemination of the REP package to organizations, and continues with intervention training (including training of organization staff by researchers and staff), technical assistance (including follow-up with organisations by technical assistance expert), and evaluation (e.g., fidelity and outcomes monitoring) (including formative evaluation; model fidelity…	Program champions should be identified at each organization. Program champions can help identify appropriate staff members who can implement the intervention and mobilize support for the intervention within their organization. Program champions, along with key staff members who will be implementing the intervention, should be asked to attend the orientation meeting. The technical assistance (TA) …
				Phase 4. Maintenance and evolution	Maintenance and evolution involve organizational or financial changes to sustain the intervention (e.g., incorporation into job duties, securing funding, and training new personnel) (including CWG advising on sustainability strategies; developing business case for intervention and REP process - conducted by researchers, CWG, sites), national dissemination, re-customizing intervention delivery as …		Fore example, one of the most promising strategies to sustain health services interventions is to create billable services based on the intervention's core elements. Among health care purchasers and health plans, sustainability may involve making the business case for initiating financial incentives to provide services that are crucial to the intervention. Sustaining these changes may require str…	The final phase, maintenance and evolution, is more appropriate for organizations described as the "late majority" or "laggards" based on the Rogers model, as they are more likely to participate once the intervention is already being used by other organizations and with appropriate organizational and financial incentives [24].
18	AM, LA	Kumpfer (2008 and 2016)	The United Nations Office of Drugs and Crime convened experts from different countries and published a recommended system for culturally adapting FEBIs. These steps were based on the team’s reflection on prior field observations over years of experience in helping governments and agencies in many countries to implement SFP and other family EBIs. In many quasi-experimental comparison field studies…	Step 1. Determine risk and protective factors and processes.	The first step is to understand the risk and protective factors in the target population from tested models, needs assessment surveys, focus groups, and local knowledge from community advisory groups.		In fact some of the major risk factors of most children’s behavioral health problems are very similar. The Social Ecology Model (Kumpfer et al. 2003) found that parent/child attachment, supervision, monitoring, and communication of family values were the major factors predicting positive behavior changes in all adolescents, but more so in girls and ethnic teens. Prevention researchers, however, h…
				Step 2. Select the best matching FEBI and then select the best EBI for age, gender, ethnicity, and risk level of families.	Consider carefully the risk level of the families and match to the type of intervention dosage or strength (e.g., health promotion, universal, selective, or indicated prevention or early intervention and treatment approaches).		We also found translations for up to 22 countries for the bestknown FEBIs including Triple P (22 languages), SFP (22 languages), SFP 10-14 (9 languages), Family Matters (15 languages), Incredible Years (9 languages), Parent/Child Interaction Therapy (7 languages), Multidimensional Family Therapy (6 languages), FAST (5 languages), Parent Management Training-Oregon (4 languages), and Parenting Wise…
				Step 3. Develop your cultural adaptation team	It is advisable not to hire an external consultant in advance to revise the FEBI before the program has been piloted with the new population. Instead, an adaptation team should include the implementers piloting the program, several families in the program, the clinical supervisor, and consultation with the program developer by phone and email if not directly available for training and site visits.
				Step 4. Translate into the most widely used or respected dialect	Culturally specific FEBIs will still need local adaptation to improve cultural/context fit and language difference of cultural subgroups. Most FEBIs now have Spanish language translations, but developers soon discover that there are different dialects. The Spanish of Mexico, for example, is not the same as the Spanish of other countries. The traditions of cultural subgroups speaking the same lang…	The implementers should form a collaborative partnership with the families and the group leaders to improve the program for their type of families. A process evaluation should document successes and barriers to inform future adaptations (Kumpfer, 2008)
				Step 5. Staffing the FEBI	Picking the right implementers is critical to success in both engaging families and in outcomes. The implementers should be from the culture, speak the participants’ language fluently, and understand cultural differences. Staffing adapted FEBIs is often difficult because people from the same ethnic background may lack clinical skills. To address this need for ethnic implementers, some parenting p…
				Step 6. Make cultural adaptations gradually	Start slowly with minor adaptations in language, examples, graphics, songs, and experiential exercises to make content more acceptable rather than making modifications to program content or structure. Unacceptable modifications include shortening the number of sessions or lesson length, rearranging topics or sessions, adding untested content, or changing the basic format and structure of the FEBI…	Kumpfer 2008: 5. Program implementation with fidelity and quality. The next step is to implement the program with high fidelity and quality. Fidelity does not insure quality, and so client evaluations are considered.
				Step 7. Evaluate the culturally adapted FEBI	Conduct quality and fidelity evaluations and pre- and post-test outcome evaluations for each cohort of families to determine if the local cultural adaptations make the program more or less effective. Also examine what cultural content increases participants’ satisfaction and engagement (Butler and Titus 2015) and which topics have been found to be culturally relevant (Parra-Cardona et al. 2016). …	The evaluator hired to work on the evaluation should start from the beginning of the program design and follow a participatory research and empowerment evaluation framework (Fetterman, Kaftarian, & Wandersman, 1995). This approach suggests effective methods for developing practical collaborations between researchers, practitioners, clients, and policy makers to improve program implementation in t…
				Step 8. Wide-scale dissemination of the culturally adapted FEBI	If the FEBI is getting good results and is embraced by the community, then train future implementers in the culturally adapted version. Develop training systems to widen the dissemination, which means developing a cadre of culturally matched or competent trainers of implementers. It is important that developers continue to encourage cultural adaptations, quality improvements, and outcome evaluati…
				Step 9. Disseminate the results of the effectiveness of the culturally adapted version	The process and outcome research results and lessons learned in transportation of the EB model should be published to improve the field’s knowledge on the effectiveness of culturally adapted or modified versions of EB models. Additionally, research on factors affecting selection and adoption of EBPs is also needed to promote the wider dissemination of effective family programs capable of reducing…		Phase 9 only in Kumpfer 2008; removed in Kumpfer 2016
19	AM, LA	Wang-Schweig (2014)	We propose a multiphase approach to address key challenges in adaptation by first identifying and exploring relevant cultural factors that may affect the targeted health-related behavior before proceeding through a stage model. Phase I develops a conceptual framework for a health promotion prevention program that integrates cultural factors to ground the process. Phase II uses stage model steps. …	Step 1. Examine theory of original intervention to identify core constructs	Although GGC aims to prevent adolescent alcohol use, the behavior targeted for change is parenting practices. Key constructs of the underlying theory are parenting practices, parent–child bonding, and adolescent alcohol use. Together they form the intervention’s core components (Figure 1).			See Figure 1.
				Step 2. Use a macro-level theory to identify and select culturall based factors	Rather than selecting culturally based factors without a clear understanding of their relationships to changing a behavior targeted by an intervention, TTI (triadic influence) guides the selection of factors that may prove relevant. This in turn guides the research questions to pose to representatives of the cultural group for exploration.		For instance, TTI can identify culturally based factors at the deep structural level that affect parents’ willingness to use GGC practices. It takes an ambiguous construct such as culture, and makes possible quantifiable measurement through identifying constructs and delineating their relationships to the behavior. Culture influences knowledge and personal values, which together affect the attitu…	See Figure 2.
				Step 3. Review literature on culturally important constructs	This step serves the dual purpose of gaining greater information about relevant constructs within the targeted cultural group or a similar population due to limitations in the literature, as well as to identify possible scales that may be appropriate to use to measure these same constructs for testing the conceptual framework. Support exists for unique culturally based processes within this group…		Examples for values, knowledge and attitudes for Asial cultures. Values. Asian cultural values such as emotional selfcontrol (Kim, Atkinson, & Yang, 1999) may hinder Chinese American parents’ attitudes toward and exercise of GGC parenting practices such as expressing warm approval and affection to their children to foster bonding. Knowledge. This construct points to Chinese American parents’ know…
				Step 4. Add constructs for in-depth exploration and finalise the conceptual framework	The core theory was expanded by adding several constructs mentioned above, including parental goals. Cultural variables such as intergenerational cultural dissonance (ICD), also referred to here as acculturation-based conflict, were added as well given their relevance to adolescent problem behaviors among Asian American families (Choi, He, & Harachi, 2008).[...] ICD was thus added to (1) determin…		The core theory was expanded by adding several constructs mentioned above, including parental goals. Cultural variables such as intergenerational cultural dissonance (ICD), also referred to here as acculturation-based conflict, were added as well given their relevance to adolescent problem behaviors among Asian American families (Choi, He, & Harachi, 2008). Figure 3 presents the final conceptual …
20	AM, LA	Davidson (2013)	The forty-six items covered a wide range of considerations for those conceptualizing, designing, implementing, and reporting on behavior change interventions. These items also could, however, be placed under the six broad structure and process headings shown in table 2 (i.e., Collaborative Working, Team, Endorsement, Materials, Messages, and Delivery). Not all adaptations will be necessary for su…	Collaborative working: Refers to exploratory work with the target population (Kreuter et al. 2005; Stewart et al. 2006) or community leaders (Whitt-Glover et al. 2008) to assess what may be appropriate and effective with key groups, as this varies according to heterogeneity within ethnic groups based on, for example, acculturation, geography, socioeconomic status, age, and gender. Collaborative W…	1. Exploratory phase with target population (same group as intervention group)		1. Adaptations based on prior relevant (qualitative) research
					2. Exploratory phase with target population (different group than intervention group or cannot tell)		2. Adaptations based on focus groups from a previous study
					3. Exploratory phase with community leaders		3. Needs assessment
					4. Determine whether intervention goals and outcomes are relevant to the target population		4. Focus on reducing fat and not on losing weight when weight loss is not a priority for the population; emphasis on personal health improvement as means of assisting the family or community
					5. Determine whether intervention addresses health behavior patterns found in target population		5. Model smoking patterns of African American smokers (low daily smoking rate, menthol, high tar/nicotine cigarettes)
					6. Determine whether evaluation instruments are developed for and validated in the target population		6. Regionally and culturally specific foods added to Food Frequency Questionnaire (FFQ)
				Team: “Team” considerations were the matching of ethnicities and sometimes other characteristics (e.g., age, gender) of the program facilitators (Gaston, Porter, and Thomas 2007) and the individuals in the high-level planning and leadership of the intervention with the prospective target population (Banks-Wallace, Enyart, and Johnson 2004).	7. Ethnically matched intervention staff or facilitator (with qualifications)		7. Dietician, exercise instructor, program staff with knowledge of culture, religion, and specific community characteristics
					8. Ethnically matched peer role models or peer education		8. Lay health advisers with the same background, age, gender, ethnicity
					9. Ethnically matched high-level/respected individuals and community members throughout planning, directing, reviewing, and implementing stages		9. Steering group ethnically matched to the target population, e.g., all Chinese
					10. Ethnically matched leadership within the study		10. Principal investigator is ethnically matched to the target population, e.g., is South Asian
					11. Cross-cultural training for all study personnel		11. Cultural competency training provided for study personnel
				Endorsement: “Endorsement” meant that ownership was fostered through linkages with individuals in the community, such as peer role models, respected individuals, and religious or spiritual leaders (Thrasher, Campbell, and Oates 2004), as well as with ethnic-specific organizations (Resnicow et al. 2002), institutions (Royce et al. 1995), and formal and informal networks (Campbell et al. 1999b), in…	12. Ethnically matched facilitators and peer role models who have successfully changed their behavior (both ethnically and behaviorally matched)		12. Lay health advisers employed who themselves are ex-smokers
					13. Ethnically matched high-level/respected individuals to increase salience of program goals		13. Former surgeon general (African American) asked to deliver a message, spokesperson
					14. Utilizes local/respected religious/spiritual leaders		14. Church pastors, church pastors’ wives involved in the intervention
					15. Collaboration with ethnic specific institutions and professional organizations (formal)		15. Collaboration with, e.g., National Black Leadership Initiative on Cancer; holding intervention at local tutoring program
					16. Utilizes ethnically appropriate informal networks		16. Community groups, lay health educator networks
				Materials: The “Materials” used in the intervention were adapted for appearance—depicting individuals from the relevant population groups and using appropriate graphics and scenarios (Two Feathers et al. 2005)—and for the language used, including translation (Chen et al. 2008), interpretation (Hawthorne and Tomlinson 1997), appropriate concepts and vocabulary (Huhman et al. 2005), and considerati…	17. Material depicts individuals from target population		17. Posters with appropriate models, e.g., of same ethnicity and age as the target population
					18. Material (video, booklet, skits, handouts, games) in target population’s language		18. Translation, bilingual, interpretation
					19. Material reflects target population’s language use (usage, concepts, vocabulary)		19. Figurative language, e.g., “Dear Sister”
					20. Material matched to reading level and literacy		20. Consider matching text with graphics, or fifth- to sixth-grade reading level for populations with low literacy; assistance with questions
					21. Material depicts appropriate graphics and scenarios (this can be heterogeneous)		21. Foods, clothing, logos, artwork
					22. Ethnically appropriate media sources used to develop materials		23. Chinese-language newspaper
					23. Material developed specifically for target population (by project investigators, expert opinion, tools)		23. KIS II Quit Smoking Guide: 36-page booklet developed for African American light smokers developed by investigators, expert feedback, and cultural relevance analysis using the suitability of assessment materials (SAMS)
					24. Materials created by members of the target population		24. African American–owned advertising company produced campaign media spots; recipe books with recipes provided by participants
				Messages: Intervention “Messages” targeted the population’s social and cultural values (Wang and Chan 2005), presented a proethnic approach (Kreuter et al. 2005; Ma et al. 2004), conveyed ethnic specific data (Larson et al. 2009), were based on the population’s preferences (Kristal, Shattuck, and Patterson 1999), utilized resources that the population provided (Karanja et al. 2002), and taught ne…	25. Presents ethnic specific data		25. Presented statistics for heart disease among African Americans
					26. Guidance/messages based on preferences of target population		26. Preferences including foods, recipes, flavorings, activities
					27. Intervention content targets population's social and cultural values		27. Includes spiritual themes, prayers, inclusion of kinship, collectivism; cultural traditions; family commitments; connection to history
					28. Intervention considers issues unique to target population’s context		28. Church meals; food at social gatherings
					29. Utilizes resources from target population		29. Recipes provided by participants used in direct instruction
					30. Utilizes and addresses target population’s norms		30. BMI cutoffs, normative frameworks, body image
					31. Addresses concerns with medical programs, procedures, and medication		31. Medicine may be perceived as too strong; giving saliva was a concern to some populations
					32. Presents a pro-ethnic/race approach		32. Asian pride
					33. Teaches appropriate communication skills		33. Asian youth learned to communicate their smoking cessation needs to parents and elders while maintaining harmony and respect
					34. Maintains cultural significance of food		34. Encourage different preparation of foods rather than avoidance of certain foods altogether
					35. Addresses discrimination and mistrust		35. Address oppressions such as racism and stigma
				Delivery: The “Delivery” of the interventions was in an appropriate/preferred format (Wong et al. 2008), which considered factors such as the gender mix (Choudhury et al. 2009); employment situations (Fang et al. 2006) any structural, financial, or emotional barriers to participation (Baranowski et al. 1990; Young and Stewart 2006); and the appropriate incentives and timing/setting of the interve…	36. Reflects target population’s preferred method of communication		36. Storytelling, poetry, and literature; hands-on/interactive learning; testimonials; face-to-face
					37. Intervention delivered in a format preferred by target population		37. Joint counseling sessions for Chinese smoker’s physician and family
					38. Considers target population’s employment situations		38. Caretaker, night-shift worker, taxi driver
					39. Utilizes incentives relevant to the target population		39. Held in evenings rather than daytime; use of small gifts given at intervals during the study found to enhance retention of participants with rural African Americans
					40. Located in an ethnically appropriate/familiar location		40. Black-owned commercial gym; community-based clinic that serves predominantly low-income African American patients
					41. Provide ethnically appropriate food/activities/music		41. Serve culturally appropriate foods and dishes; African dance
					42. Addresses emotional barriers		42. Stress (of inner city life)
					43. Addresses physical/financial (structural) barriers to participation		43. Access to transport, time restrictions, safe locations, financial constraints addressed (providing compensations/suggesting alternatives); child care
					44. Encourages/involves social support		44. Joint or family counseling; invited families and friends to sessions
					45. Purposefully maintains an exclusive or open intervention environment as preferred by target population		45. African American only (non–African American research members asked to leave); targeted to African American churchgoers, but open to all churchgoers
					46. Gender taken into consideration		46. Women-only sessions
21	AM, LA	Hwang (2006)	PAMF consists of six therapeutic domains and 25 therapeutic principles. The domains include the following: (a) dynamic issues and cultural complexities, (b) orienting clients to psychotherapy and increasing mental health awareness, (c) understanding cultural beliefs about mental illness, its causes, and what constitutes appropriate treatment, (d) improving the client–therapist relationship, (e) u…	Dynamic issues and cultural complexities: 1. Be aware of dynamic sizing (e.g., knowing when to generalize and when to individualize treatments on the basis of client characteristics). 2. Be aware of and address client's multiple identities and group memberships	Rationale for treating Asian Americans: a. Helps reduce stereotyping and cookbook approaches to treating diverse clientele; reduces therapeutic rigidity, increases therapist flexibility, and individualizes treatments. b. Helps therapists understand that minority status is not a simplistic category (e.g., clients have multiple and dynamic identities and group memberships); helps therapists underst…	However, a combination of both bottom-up and top-down approaches may be most comprehensive. Specifically, a team of investigators could run separate and/or combined focus groups with clinical staff and nationally recognized experts who have experiences working with specific groups to discuss what potential adaptations could be made and how they might be best implemented. At the same time, focus g…	For example, one client indicated that her therapist was generally helpful, but made her feel uncomfortable at times because he stereotyped her by saying that making money is really important for Asians. Although this may be true for many Asian Americans, the therapist made the mistake of not individualizing his statements and also further estranged the client by not referring to her as Asian Ame…
				Orientation: 3. Orient clients to therapy 4. Establish goals and structure for therapy early in treatment 5. Orient clients to a biopsychosocial or holistic approach model of disease developmetn	Rationale for treating Asian Americans: a. Decreases stigma, increases familiarity, increases comfort, reduces premature dropout b. Is congruent with goal-driven aspects of Asian culture; reduces ambiguity and provides markers of improvement c. Facilitates client understanding and is congruent with the holistic and mind–body integration extant in Asian culture		For example, many Asian Americans that I have talked with reported feeling uncomfortable during their initial therapy sessions and eventually dropped out of therapy because they were unclear of how they should act and what they should say, were not sure if therapy would help them, felt embarrassed and ashamed, and were unsure of where things were going. They reported that being oriented to what t…
				Cultural beliefs: 6. Focus on psychoeducational aspects of treatment 7. Use cultural bridging to relate CBT concepts to Asian beliefs and traditions 8. Find ways to integrate extant cultural strengths and healing practices into the client's treatmmetn 9. Align with traditional/indigenous forms of healing 10. Understand how cultural beliefs have influenced help-seeking patterns for your client	Rationale for treating Asian Americans a. Is consistent with educational emphasis in Asian culture; empowers clients and provides them with a sense of mastery; decreases stigma and misconceptions about mental illness. b. Facilitates understanding and adherence to treatment; provides cultural context for learning and reduces culture shock to foreign psychological concepts. c. Capitalizes on aspect…		For example, CBT principles of relaxation training can be bridged to Chinese cultural traditions (e.g., traditional Chinese medicine, meditation, qi-gong [a meditative practice that focuses on energy and breathing], and tai qi quan [a Chinese martial arts form that focuses on qi or energy]) that are believed to improve mental and physical health through a balance of yin and yang (negative and pos…
				Client-therapist relationship: 11. Teach thearapists about the cultural backgrounds of their clients 12. Therapists should be professional and present themselves as expert authority figures 13. Client-therapist roles and expectations for therapy should be clearly addressed 14. Join and engage the client by assessing family background and migration historu 15. Therapist cultural self-awareness and…	Rationale for treating Asian Americans a. Facilitates development of understanding and empathy; increases therapist sense of confidence and efficacy. b. Consistent with hierarchical traditions in Asian culture; provides assurance to clients that they are receiving expert care. c. Helps clients understand their role and the therapist’s actions and behaviors; facilitates development of realistic ex…		Training therapists to be more culturally aware can help forge a strong working alliance. For instance, therapists who participated in cultural orientation programs designed to increase their knowledge and understanding of ethnic minority clients reported feeling more knowledgeable, sensitive, and effective when working with their clients than those who did not (Evans, Acosta, Yamamoto, & Skilbec…
				Cultural differences in expression and communication: 17. Understand that the notion of psychotherapy and talking about one's problems as a method of treatment is culturally foreign to Asian clients 18. Understand cultural differences in communication styles 19. Understand and address ethnic differences in expression of distress (e.g., somatization vs. worry) 20. Address cognitive and affective s…	Rationale for treating Asian Americans: a. Asian clients may need more time to become comfortable with talking about their feelings and discussing their problems. b. Reduces miscommunication and misunderstanding; facilitates understanding of verbal and nonverbal behaviors. c. Reduces stigma associated with mental illness by targeting somatic symptoms; increases cultural congruency by providing gr…		For example, therapists can help strengthen the working relationship with the client by understanding cultural nuances in communication. Asian American clients may sometimes appear passive, quiet, and reserved and may be less likely to openly disagree with the therapist whom they see as the expert. Consequently, therapists who are unfamiliar with a client’s cultural background may be more likely …
				Cultural issues of salience: 21. Be aware of shame and stigma issues that may influence the treatment process. 22. Address and be aware of push-pull feelings and culture-related role inconsistencies that may exist between the client's cultural of origin and the culture of therapy. 23. Collaborating with family and/or spending more time understanding family relationships may be necessary. 24. Be a…	Rationale for treating Asian Americans: a. Tempers loss of face issues and stigma associated with having a mental illness; addressing these issues may reduce premature treatment dropout. b. Reduces confusion and discomfort and normalizes feelings when clients are asked to behave in a stereotypically culturally incongruous manner (e.g., pushing an Asian client to be more independent and individual…		For example, addressing issues of face, shame, and stigma may increase the clients’ comfort level and reduce premature dropout (Hwang et al., in press). Because Asian American clients are at greater risk for having worse outcomes or dropping out of treatment prematurely (S. Sue, 1977; Zane, Enomoto, & Chun, 1994), anticipatory therapeutic measures may need to be taken to prevent treatment failure…
22	AM, LA	Kemp (2016)	The Basic Plain Cake with Variations analogy presented in this paper offers a recipe for improved consideration, documentation, and measurement of both core program elements (Basic Plain Cake), which should be replicated with few, if any, changes, and acceptable local adaptations (Variations) that must enhance, but not alter, the core components. The example of the MECSH program was analyzed acco…	Core ingredients	Determining which program ingredients (and methods and equipment) are core was established through: a pre-trial narrative review of the literature, mid-trial qualitative, quantitative, and mixed-mehtod analyses of intervention processes; post-trial qualitative and mixed-method causal modeling of relationships between processes and outcomes. When exploring the availability of and going "shopping" …	In all sites, the decisions about variations are made as much as possible in advance of implementation, and in a reflexive partnership between the site and the MECSH developers’ technical advisors, with each contributing their practicebased evidence and evidence-based practice (Green, Ottoson, García, and Hiatt 2009; Proctor et al. 2009). Each site, guided by the MECSH technical advisors, decides…	The core ingredients for MESCH are shown in Figure 1.	To ensure the quality and reproducibility of the MECSH Bcake,^ the basic MECSH recipe and its quality control (fidelity) measures are detailed in the core MECSH Program Manual which is common to all MECSH sites internationally, with the proactivel identified and planned adaptations (variations) documented in a local addendum to the manual that answers the questions. Precisely what will MECSH look…
				Core method	In addition to the core ingredients, successful and effective implementation of the MECSH program requires following the prescribed method. The method not only includes a number of actions (home visiting, group work, nurses working in partnership with the families, and in-reach and out-reach connection to other services and support), but also details the specific requirements of the method.		The core methods for MESCH are shown in Figure 1.
				Core equipment	Usually not listed separately, but integrated throughout, each recipe has equipment, that is, the organizational and system capacity necessary for its execution. Importantly, as analogy for MECSH, in this recipe there are stated equipment options (for example, wooden spoon or electric mixer; cake tins of various sizes). As a program embedded in local systems, the equipment available for use to en…		The core equipment for MESCH are shown in Figure 1. For example, just as the cake mixture may be baked in different size tins, the MECSH program can be delivered by different team structures. In the NSW non-Aboriginal program, there is a specialist nursing team tasked with delivering only the MECSH program to vulnerable and at-risk families. That is, they are not rostered to provide universal ser…
				Variation	When considering the appropriateness of any proposed variations in adopting sites, thought is given to both the philosophical (Is the variation consistent with the underpinning theories of MECSH?) and logistical (Can the variation be included within the method of the core program and with complementary equipment?) fit with the core Basic Plain MECSH Cake recipe (Moore et al. 2013). Further, when …		The identified variations to MECSH in each of the current MECSH sites are detailed in Fig. 1. Variations in MECSH sites implemented to date include those aimed at maintaining or enhancing the core program goals and theory. For example, in South Korea, the development of a universal child health service system was an addition to the MECSH program needed to meet the Bembedded program in a universal…
	AM	Halder (2008)	Figure 1, adapted from Dijkstra and de Vries (1999) and Kreuter et al. (1999), shows four interrelated phases in the process of developing a tailored intervention. Phase I (Analysis) consists of analysis of the target population and involves formulation of objectives and selection of constructs based on that assessment; this phase is discussed in more detail in Lesson 1 (includes: assessing popul…	Lesson 1: Selection of Determinants Appropriate for Tailoring Should Be Based on a Theoretic Framework and Refined Through Assessment of the Target Population	As with all behavior change interventions, identification and selection of correlates or determinants to influence motivation or ability to perform a health behavior in a particular population is essential for tailored intervention development. Tailoring goes a step further in the actual message writing (Phase II-b of Figure 1) because individualized messages are written to address answers to spe…		For example, to ensure selection of appropriate theoretic determinants in Project HOME, we used intervention mapping (IM) as a structural framework (Bartholomew, Parcel, & Kok, 1998; Bartholomew, Parcel, Kok, & Gottlieb, 2001) and the transtheoretical model (TTM) as our guiding theoretic framework.
				Lesson 2: Researchers Should Anticipate Threats to Fidelity of Intervention Delivery Because of Incomplete or Illogical Survey Data	Every effort should be made in the design and implementation of a survey (Phase II-a of Figure 1) to minimize missing data on constructs needed for tailored messaging.		One strategy we used to address the problem of missing data, and yet maximize individualization of messages, was to write default messages grounded in theory. Using the TTM allowed us to make inferences based on answers to the survey on related constructs— analogous to imputing data based on responses to other relevant questions. If answers to questions measuring the decisional balance construct …
				Lesson 3: Fingerprinting Enables Assessment of Intervention Dose and How It Relates to Effectiveness of the Tailored Intervention	Fingerprinting is a mechanism that enables researchers to generate a “profile” for each tailored letter recipient. This “profile” shows an individual’s survey answers to questions used for tailoring, the message element(s) or combinations of elements generated in the tailored letter, along with the corresponding outcome(s) or effect(s) of the intervention. Fingerprinting offers a solution to the …			There are further details on fingurprinting, which I have not extracted as I don't think they are relevant.
				Lesson 4: A Systematic Process for Conducting a Systems Test Is Needed to Check for Inconsistencies and Errors Before Final Tailored Letter Production	When programming is complete, the next step is to test the system, based on the procedure outlined by Kreuter, Farrell, et al. (2000). Ideally this test involves a simulation of tailored letter production; however, in addition to “normal” data, the tester should play devil’s advocate and try to “break” the system, that is, cause errors with “bad” data.		In Project HOME, all of our programming, layout, and printing were completed in-house. We not only tested the coding by plugging in test variables but also generated black-and-white drafts of each letter before printing the final color copy (Phase III of Figure 1). To further ensure accuracy, we created four separate sets of tailored letters distinguished from each other by stage of change.
23	AM, LA	Aarons (2012)	As shown in Figure 1, the Dynamic Adaptation Process (DAP) provides a four-phased process for implementing an EBP that takes into account the multilevel context of services delivery, engages multiple stakeholders, and provides appropriate expertise and feedback during implementation to guide, monitor, and address system, organization, and model adaptations while maintaining fidelity to the core e…	Exploration phase: Consistent with the need to consider the multilevel nature of the service context [43-46], this phase involves a multilevel assessment of system, organization, provider, and client characteristics. A continuous information feedback loop is created such that information gathered during the assessments in this phase are used by the IRT to make adjustments to the way that SC is tr…	1. System-level assessment involves working with county child-welfare system and agency leaders to determine if the prerequisite conditions exist that will facilitate the implementation and sustained use of SC (includes assessment of funding/resources; internal or contracted services; politics; policies).	Other core features of the DAP are collaboration of an IRT comprised of multiple stakeholders, providing client feedback and the data based on client surveys to coaches, and making adaptation an explicit part of the implementation process. The IRT consists of experts in SC and implementation science, as well as members of the county and organizations involved in the local implementation. The IRT …
					2. Organization-level assessment involves both practical concerns (e.g., training space and resources, proximity to clients, transportation availability) and organizational factors associated with successful agency operation and implementation readiness (senior leadership, team-level leadership, organizational culture and climate)...For system and organizational assessment, we conduct key informa…
					3. Provider-level assessment involves a staff survey that assesses individual factors, including staff demographics, experience with home visitation services, personal dispositional innovativeness (willingness and desire to experiment with new procedures, new tasks, or new ways of helping clients), work attitudes, and attitudes toward EBPs, as well as organizational factors such as organizational…		For example, in terms of demographics, higher educational attainment is associated with more positive attitudes toward adopting EBPs [44]. Knowledge of provider factors can help trainers understand provider attitudes and perspectives and tailor training accordingly.
					4. To assess client characteristics, we obtain and assess surveillance data for the catchment area based on county reports from local authorities (e.g., child-welfare system, substance abuse treatment system, mental health system), agency reports based on local expertise, and provider reports of their experience with representative clients. Assessing individual clients in thePreparation phase is …
				Preparation phase	This phase involves making information gathered in the Exploration phase available to the entire IRT. The IRT examines exploration phase results, descriptions of service contexts, data reports, and other materials pertinent to adaptation in the proposed service context to determine what adaptations may be needed in the service context and how such adaptations are to be accomplished (implementatio…
				Implementation phase	Based on the outcome of the Adoption Decision/Preparation phase, training with adaptation support begins in the Implementation phase. In contrast to the IAU condition in which the curriculum is set, the DAP training supports changes deemed necessary by the IRT. One prominent difference between IAU and DAP conditions is the explicit inclusion and discussion of adaptation during provider training, …
				Sustainment phase	The Sustainment phase involves ongoing use of client and system data to provide feedback to the coaches and the IRT who can use that information to better understand home-visitor fidelity, client satisfaction with services, and client satisfaction with SC (also client retention; provider retention; provider satisfaction; initiating treatment; completing treatment). Clhis information iscollected i…
24	AM, LA	Yong (2016)	We derived a conceptual framework including acculturation and cultural factors positioned alongside the program's cultural anatomy (Figure 1). The proposed framework provides a basic guideline to help implement and interpret factors that may influence immigrants’ preventive health behaviours from a multilevel perspective. This perspective acknowledges that the immigrant condition is not limited t…	Macro-level factors	Consider existing policies (i.e., administrative issues such as eligibility for medical coverage)	Work with community representatives with “insider knowledge” to address cultural factors related to preventive health behaviours and translate these cultural factors into appropriate program activities. Form partnerships with traditional health care services and community agencies that immigrants trust to create culturally meaningful programs.	Healthcare, immigration	Provide resources to help circumvent health care barriers and challenges related to immigrant status by taking into account public policies.
					Consider healthcare facilities in host community (past experience with healthcare in the home country may affect adjustment to the health care system in the host community)		The target group may be accustomed to integrative healthcare facilities and "pay for care"
				Meso-level factors	Consider the patient-practitioner relationship		The target group may be doctor-centered, not accustomed to "family doctor"; prefer for ethnically or gender mathced doctors	Surface level adaptation for this would be to include multiethnic representative and culturally competent staff; Deep-structure adaptations would be to establish culturally sensitive patient-provider relationship (i.e., increase health care providers’ capacity to establish culturally sensitive patient-practitioner relationships and resources;) ; patient identification and tracking; provier awaren…
				Micro-level factors	Consider the non-familial social support network		Interpretation, transportation, and advice	Deep-structure adaptation would be: consideration of family-based values and activities; pro-vaccine social norm in social support networks (i.e., identify and include important social support networks to leverage social norms)
					Consider the family social support network		For the target group health might be a private matter, filial piety, and consideration of family in decision-making
				Individual	Consider the circumstances related to being new		Lack of knowledge and healthcare coverage	Surface level adaptation for this would be to meet in familiar and preferred venues. Deep-structure adaptations would be to address geographic and economic barries.
					Consider perceptions of causes of health/illness (cultural beliefs)		Perception of the internal balance as health	Deep-structure adaptation would be: targeting cultural health beliefs and religion or spirituality
					Consider perceptions of prevention behaviour (cultural beliefs)		TCM and self-care preferred; fatalism and avoidance coping; seeing a physician for prevention is improper
					Consider information seeking practice (acculturative shift in health seeking behaviours)		The target group may refer to multiple source; Chinese materials	Surface level adaptation for this would be to consider multiple recognizable channels and settings for outreach
					Consider preference for care (acculturative shift in health seeking behaviours)		The target may prefer TCN but may integrate Western medicine
					Consider how social support is sought (acculturative shift in health seeking behaviours)		The target group may have preference for family; increased reliance on friends but may delay seeking professional help	Surface-structure adaptation would be to include peer support or role model (i.e., tailor mode of content delivery to a target group’s health-seeking behaviours)
					Language (acculturative shift in health seeking behaviours)			Surface-structure adaptation would be include bilingual staff and materials; back-translation. Deep-structure adaptation would be to use appropriate language and level of literacy
25	AM, LA	Perez (2016)	We support the idea that fidelity and adaptation coexist [23]. From our point of view, adaptations can lead either to improve on or to threaten the intervention’s underlying theory of change [42] and thus impact positively or negatively on effectiveness. For adaptive interventions, research should answer the question how an adequate fidelity-adaptation balance can be reached. One way to address t…	Intervention specific descriptors of fidelity and adaptation	In our adapted framework, we propose assessing intervention specific descriptors of both fidelity and adaptation, instead of fixed subcategories of adherence alone. To move in this direction (i.e., assessing intervention specific descriptors of both fidelity and adaptation), intervention developers need the following: first, to have a clear idea of the expected outcome(s); second, to make the fun…		An example of this reasoning is provided using the capacity-building component of our empowerment strategy. The expected result was that the participants acquire the knowledge and skills to change the existing power relationships among them. The functioning principles were rooted in the pedagogical model of popular education [66]: the participants of the training need to acquire specific knowledg…
26	AM, LA	Marinez-Lora (2016)	We modified the 10-step process explicated in the Principles of Good Practice: The Cross-Cultural Adaptation Process for Patient-Reported Outcomes Measures, developed by the International Society for Pharmacoeconomics and Outcomes Research (ISPOR)...Specifically, some of the ISPOR recommendations were impractical due to time and resource constraints (e.g., multiple forward and backward translatio…	Step 1: Preparation	- Permission from developers and publishers; - Identificaiton of translators - Panels or local experts	In this language adaptation, mental health providers and parents offered independent emic (local and within-culture) perspectives, and the intervention (i.e., the HNC) represented the etic (outsider) perspective. The integration of both perspectives informed the iterative process (Berry, 1999 inherent to the PIPFLA framework. Clinicians and parent participants in the research project—for which th…
				Step 2: Forward translation	Translation from original language to target language
				Step 3: Back-translation	Translation from the target language back to the original language
				Step 4: Review of back translation	Comparison of the back-translated version to the original to identify discrepancies between the two
				Step 5: Harmonizing (etic perspective)	Revising the translation and confirming it accurately reflects underlying prinicples of HNC and how parent training concepts/constructs are typically translated in the professional literature in Latin America and Spain
				Step 6: Review by panel of local clinical experts (emic perspective)	Panel members were asked to review translation of materials for their professional use and the handouts for parents' use
				Step 7: Harmonizing (emic and epic perspectives)	Internal team incorporated recommendations from local clinical panel while maintaining faithful to the intervention
				Step 8: Review by panel of local parents experts (emic perspective)	Panel memebrs were asked to review translated parent handouts
				Step 9. Harmonizing (emic and epic perspectives)	Internal team incorporated recommendations from local parent panel while maintaining faithful to the intervention
				Step 10: Proof reading
				Step 11: Final language adaptation
27	AM, LA	Backer (2002)	Program developers and implementers are asking for help in dealing with the ultimate practical question: “how to actually make a balance between fidelity and adaptation for a particular program in a particular setting.” A set of six guidelines for balancing fidelity and adaptation are offered below as a preliminary response. Fidelity concerns should be addressed at the level of a causal model for…	1. Identify and understand the theory base behind the program	Published literature on the program should provide a description of its theoretical underpinnings; if not, an inquiry to the program developer may yield this information. This may or may not include a logic model that describes in linear fashion how the program works. The theory and logic model are not in themselves core components of a program, but they can help identify what the core components…			The most important conclusion from the literature review presented here on each of these seven stages is that attention to BOTH fidelity and adaptation is essential for successful implementation of science-based substance abuse prevention programs. That is, fidelity/adaptation is not a continuum upon which each specific implementation of substance abuse prevention program falls. Rather, fidelity/…
				2. Obtain or conduct a core components analysis of the program	This will provide implementers with a roster of the main “program ingredients,” and at least some sense of which components are essential to likely success and which are more amenable to modification, given local conditions. In essence, core components analysis represents a bridge between developer and implementer, and between fidelity and adaptation. Ideally, the program developer or a third par…
				3. Assess fidelity/adaptation concerns for the particular implementation site	This step means determining what adaptations may be necessary, given the target population, community environment, political and funding circumstances, etc. And it means determining what core components are especially critical to address fidelity, given these same circumstances.
				4. Consult as needed with the program developer to review the above steps and how they have shaped a plan for implementing the program in a particular setting	This may also include actual technical assistance from the developer or referral to peers who have implemented the program in somewhat similar settings.	4. Consult as needed with the program developer to review the above steps and how they have shaped a plan for implementing the program in a particular setting. This may also include actual technical assistance from the developer or referral to peers who have implemented the program in somewhat similar settings.
				5. Consult with the organization and/or community in which the implementation will take place	This is a process to allow fears and resistance to surface, build support for the program, and obtain input on how to do the implementation successfully.	5. Consult with the organization and/or community in which the implementation will take place. This is a process to allow fears and resistance to surface, build support for the program, and obtain input on how to do the implementation successfully.
				6. Develop an overall implementation plan based on these inputs	Include a strategy for achieving and measuring fidelity/adaptation balance for the program to be implemented, both at the initial implementation and over time. By addressing all of the complex stages of implementation, such a plan can increase the opportunities for making choices that shape a program, while maintaining good fidelity.
28	AM, LA	Goldstein (2012)	As with assessment development, manual adaptation can be considered a step-wise process. The proposed steps in Figure 1 can guide the revision of a manualbased treatment for use with a population that differs from the one for which the treatment was originally designed. The underlying theory and mechanisms of action that were empirically supported in the original manual remain constant through th…	Step 1. Choose a base manual for adaptation	After identifying the population’s clinical need, a thorough literature search must be conducted with three primary goals: (a) identify whether an empirically supported intervention exists for the specific clinical target (e.g., anxiety, depression, anger management) and identify the intervention’s stage of research development and evaluation; (b) review the manual’s theoretical foundation and me…	The following approach is grounded in Participatory Action Research (PAR) methodology, an approach that involves adapting empirically supported programs or strategies based on input from key stakeholders (e.g., community members, individuals from target treatment populations, prospective treatment providers) throughout the manual development process, pilot studies, and randomized controlled trial…	Identify an empirically supported intervention: A systematic literature review was conducted in 2001 to identify school-based empirically supported programs for urban aggressive youth (see Leff, Power, Manz, Costigan, & Nabors, 2001). Thirty-two programs were identified in the literature search, and five programs were designated as being possibly efficacious (promising) based on criteria establis…
				Step 2. Conduct a focus group with the new target population	Prior to initial manual adaptation, a focus group with the target population should be conducted to obtain feedback about the proposed content and structure of the intervention. Focus group size, information-gathering methodology, level of specificity requested, and abstractness of questions will depend on the target population.nWith some populations, researchers may want to seek the input of peo…		PAR approach was utilized (see Leff, Costigan, & Power, 2004, or Nastasi et al., 2000, for a description of this approach) to integrate feedback from ongoing meetings between the intervention ADAPTING MANUALIZED INTERVENTIONS GOLDSTEIN ET AL. 395 developers and different stakeholder groups. This approach helped the research team better understand how the CPP curriculum needed to be modified in or…
				Step 3. Make initial manual revisions	Step 3: Make Initial Manual Revisions. After carefully examining research and theory about the target population and area of clinical interest, and determining which focus group information should be incorporated, the researchers can begin the initial adaptation of the original empirically supported manual. This initial modification process may include changes to both the manual’s content and its…		Interestingly enough, while most of the CPP curriculum was viewed as being important and relevant for the target population of F2F, it was strongly suggested that a more active and visual teaching modality should be utilized. For instance, all stakeholder groups encouraged the interventionists to consider using cartoons and videotape illustrations of urban African American girls and to utilize as…
				Step 4. Pilot initial revisions of the manualised intervention	Researchers should pilot the initial revisions of the manualized intervention to examine the feasibility of the revised intervention with the target population, as well as to identify additional structural and content changes that might be needed. A pilot study’s design should vary according to both the feasibility of the study and the needs of the researchers (Kazdin, 2001). Researchers should a…		Initial pilot testing of the F2F Program revealed a number of important aspects of the program that were used to fine-tune the program. First, the high acceptability of F2F for participants, teachers, and parents suggested that the program and culturally specific teaching modalities (cartoons, videos, and role plays) were well received. Second, teachers whose students participated in pilot testin…
				Step 5. Conduct facilitator focus group	After creating a second-draft of the adapted manual, researchers should conduct one or more focus groups with a sample of potential facilitators (i.e., providers who would conduct the intervention after it is tested and disseminated, such as school counselors, social workers, criminal justice staff, teachers, or outpatient treatment providers). Researchers may have conducted focus groups with tar…		Following initial piloting of the F2F group, extensive exit interviews with program facilitators and teaching partner co-facilitators were conducted. Recommendations included establishing consistent behavioral management strategies for facilitators to use, systematizing the facilitator and teacher partner trainings, continuing to develop additional cartoon illustrations for boys (for the classroo…
				Step 6. Acquire expert review of the revised manual	Before incorporating the feedback obtained during the facilitator focus group, the second draft of the adapted manual also should be reviewed by a panel of experts with extensive experience with the clinical area of interest, the target population, and relevant cultural diversity. Overall, feedback from the expert panel should be solicited using both open-ended and highly structured methods in a …		The F2F manual, cartoon handout and homework assignments, and integrity-monitoring criteria were reviewed by three experts within the field of urban African American youth development, relational aggression, and school-based program development, respectively. This step helped to ensure that all adaptations described were scientifically sound as well as culturally relevant.
				Step 7. Incorporate staff and expert feedback	After obtaining feedback from potential facilitators and the expert panel, the researchers need to decide how best to evaluate and possibly incorporate feedback from diverse stakeholder groups. The researchers should develop guidelines for determining appropriate actions to address feedback.		Staff and expert feedback was carefully considered by the research team. All feedback was incorporated into a revised manual. Primary suggestions included ensuring that the primary content areas of each section were clearly demarcated. Further, staff and experts suggested that the manualized treatment build in flexibility for the diverse facilitators conducting the program. Thus, we wished to ens…
				Step 8. Conduct an initial, open trial of the revised manual-based intervention.	After incorporating facilitator and expert panel feedback, the researchers should conduct an open trial of the newly revised manual. Similar to the pilot study, the initial open trial is designed to obtain participant and facilitator feedback, monitor participants’ compliance and facilitators’ adherence, and determine whether the manual needs any additional clarifications prior to the RCT. In add…		A small-scale randomized study was conducted within two elementary schools to determine the acceptability of F2F and effect sizes for relevant outcome measures. Identified girls were randomly assigned to the F2F group or to a treatmentas- usual control group (e.g., referral to school counselor as needed). Results of this study suggest that the program is rated as quite acceptable by Stage II and/…
				Step 9. Conduct randomised controlled trial of revised manual-based intervention	Once the RCT version of the manual is finalized, along with the facilitator- training manual, RCT procedures must be outlined in detail. First, the ethical, financial, and practical constraints of research may limit the choices of control groups in an RCT. In theory, many potential control group options exist, including treatment as usual, attention placebo, no-treatment control, wait-list contro…		A randomized controlled efficacy trial is currently in progress. The trial randomizes relationally aggressive girls to the F2F treatment arm or to an alternative education intervention called the Homework, Study Skills, and Organization (HSO) lunch group. The HSO group controls for all nonspecific factors of the treatment (e.g., time and attention of facilitators) while also providing a valuable …
29	AM, LA	Domenech-Rodriguez (2005)	The outline for the Cultural Adaptation Process Model has three general phases and ten specific target areas. The three phases outline the general process of adapting an intervention. Phase 1 outlines the iterative process among all those involved in the adaptation process. During this phase, a balance between community needs and scientific integrity is sought. Phase 2 involves the selection and …	Phase 1.	It outlines the iterative process among all those involved in the adaptation process. During this phase, a balance between community needs and scientific integrity is sought: 1. Change agent and opinion leader collaborate; 2. opinion leader examines innovation fit with minority mental health literature; opinion leader assesses community need; 3. evaluates adaptations to intervention; 4. opinion l…	In phase 1 of the model, the players are identified and begin interacting. There are three players who are important: the change agent, the opinion leader, and members of the focal community … It is imperative to approach a community not from a colonizing perspective but from a collaborative one.	Adapting the PMT-O intervention using the Bernal and colleague's model.	Although authors use CAP as the name, the proposed model is one for how to collaborate (not adapt the intervention). Another framework is used in the chapter, namely the one developed by Bernal and his colleagues (1995).
				Phase 2.	It involves the selection and adaptation of evaluation measures, as well as the parallel process of adaptation evolution in light of the process of reinvention: 1. OL and CA tailor intervention a priori; 2. OL evaluates measures for theoretical and cultural appropriateness; 3. test and revise with input from CA; OL test and revise: observes adaptation, reinvention (consults with CA). During Phase…
				Phase 3.	It focuses on integrating the observations and data gathered in Phase 2 into a packaged, new intervention. This phase also involves continued collaborations with the change agent for potential decentring of the original intervention: 1. Adaptations to new intervention, measurements, decenter original; 2. replicate (may include new OLs). It focuses on integrating the observations and data gathered…	This phase also involves continued collaborations between the change agent and the opinion leader turned changed agent for potential decentering of the original interventions. Here, the concept of decentering is expanded to mean the incorporation of new knowledge (e.g., gained in ethnic minority research) into the existing frameworks (e.g., ethnic majority research), so that the original product …
			A Cultural Framework In addition to having a plan for how to collaborate, having a cultural framework is pivotal for proceeding with cultural adaptation. Because we both work with Latino/a populations, the following framework is illustrated with this population in mind, Wewill first summarize the cultural framework and then provide a specific example for how it could be applied. The model weare u…	Gathering Focus Group Data	In our work, the purpose of conducting focus groups is to assess Latinos/as cultural values and attitudes toward parenting as the primarysource of information used to guide the adaptations made to the model (e.g. parenting practices, developmental expectations). Focus group participants will also be asked abour whatfactors they believe wouldfacilitate and increase or decrease thelikelihood of suc…		see definitions
				Toward Developing Ecological Validity and Cultural Sensitivity: The Cultural Grid Approach	The eight elements proposed by Bernal and colleagues (1995) will be used as theoretical framework for making cultural adaptations, The elements— language, persons, metaphors, content, concepts, goals, methods, and context— will be integrated into the interview schedule in order to help inform how each of thefive core PMTO components may be adapted.		An example would be to ask about limit setting in such a way that it would explore the dimensions of each of Bernal and colleagues’ (1995) elements. The first question will always be open-ended and broad, for example, “How do you manage your children?” “How do you set limits in your culture and in your family?” Additional questions might be: “What language do you use when you set limits with your…
					The qualitative data obtained from parents during the focus groups will be placed on a 5x8 cell matrix containing information about the five topics introduced each week and the eight elements thatwill be used as a framework forincreasing ecological validity and cultural sensitivity with Latino/a families. This system of categorizing data will allow for a systematic way to develop each sectionof t…			See table 18.1 in diagram
				Part II: Manualizing Adaptations to the Intervention	After in-depth data has been collected and analyzed to provide a rich description of how the PMT-O core components may be modified and extended, the process of manualizing these changes begins. It is anticipated that the manual will address several of the dimensions included in Bernal andcolleagues’ model, such as more visual and culturally appropriate illustrations or stories to explain the five…			See table 18.1 in
30	AM, LA	RTIPs	If you plan to adapt this program for use with your population, consider these nine recommended guidelines:	1. Determine the needs of your audience and whether this program addresses those needs.
				2. Review the program and its materials with your intended audience for feedback on its appropriateness (see Program Adaptation Checklist).	When reviewing the program and associated products (see guideline 2), pay attention to the following aspects and consider the appropriateness of them to your audience: 1. Objectives: The program’s content is built to meet its overall objectives. Be certain that these objectives fit the needs of your audience. 2. Approach used (premises, concepts, theory): Good programs make assumptions about what…
				3. Define the extent of adaptation needed and potential ways to implement the new program.
				4. Develop “mock-up” versions of the adapted products.
				5. Work with expert advisors to ensure that the adapted products maintain the accuracy of the originals.
				6. Pilot test the adaptation with representatives from your audience (see Pilot Testing).
				7. Modify or revise the adapted program and products based on pilot test feedback.
				8. Implement the program.
				9. Evaluate the effectiveness of your adapted program and products.
31	AM, LA	Hwang (2009)	The purpose of this paper is to introduce the Formative Method for Adapting Psychotherapy (FMAP) framework, a community-based bottom-up approach for culturally adapting psychotherapy. The FMAP approach consists of 5-phases: (a) generating knowledge and collaborating with stakeholders (b) integrating generated information with theory and empirical and clinical knowledge, (c) reviewing the initial …	Phase 1. Generating knowledge and collaborating with stakeholders	The first step of implementing the FMAP is to decide which stakeholders to involve and when to involve them. According to the FMAP, there are generally six main categories of stakeholders, including (a) mainstream health and mental health care agencies, (b) mainstream health and mental health care providers, (c) community-based organizations and agencies, (d) traditional and indigenous healers, (…	The first step of implementing the FMAP is to decide which stakeholders to involve and when to involve them. According to the FMAP, there are generally six main categories of stakeholders, including (a) mainstream health and mental health care agencies, (b) mainstream health and mental health care providers, (c) community-based organizations and agencies, (d) traditional and indigenous healers, (…	For the purposes of our adapting CBT for Chinese Americans project, conscious decisions were made to include the following stakeholders initially: (a) Asian focused community mental health service agencies, (b) mental health providers (psychiatrists, psychologists, social workers, marital family therapists), (c) Traditional Chinese Medicine (TCM) practitioners, (d) Buddhist monks and nuns and bot…	The combination of the top-down PAMF and the community-based FMAP approaches were developed by the Principal Investigator (PI) as guiding frameworks to facilitate the creation of a new culturally adapted treatment manual for depressed Chinese Americans. This culturally adapted Cognitive-Behavioral Therapy (CBT) manual is currently being tested against a non-culturally adapted CBT manual in a Nati…
				Phase 2. Integrating generated information with theory and empirical and clinical knowledge	Information generated from our community-based focus groups was synthesized with the PAMF framework, extant theories, empirically supported therapy literature, my previous experience conducting therapy in a variety of community-based settings, and my continued private practice experience. The PI then began writing a new culturally adapted cognitive- behavioral therapy manual. Details of the adapt…	Information generated from our community-based focus groups was synthesized with the PAMF framework, extant theories, empirically supported therapy literature, my previous experience conducting therapy in a variety of community-based settings, and my continued private practice experience. The PI then began writing a new culturally adapted cognitive- behavioral therapy manual. Details of the adapt…	Information generated from our community-based focus groups was synthesized with the PAMF framework, extant theories, empirically supported therapy literature, my previous experience conducting therapy in a variety of community-based settings, and my continued private practice experience. The PI then began writing a new culturally adapted cognitive- behavioral therapy manual. Details of the adapt…
				Phase 3. Review of culturally adapted clinical intervention by stakeholders and further revision	After writing the culturally adapted manual, four additional hours of focus groups were conducted with the therapists. Focus groups were conducted in English, with some portions being discussed in Chinese when beneficial. Initial impressions of the new intervention (English and Chinese versions) and feedback for improvement were elicited. Feedback was used to finalize the manual before clinical t…	After writing the culturally adapted manual, four additional hours of focus groups were conducted with the therapists. Focus groups were conducted in English, with some portions being discussed in Chinese when beneficial. Initial impressions of the new intervention (English and Chinese versions) and feedback for improvement were elicited. Feedback was used to finalize the manual before clinical t…	After writing the culturally adapted manual, four additional hours of focus groups were conducted with the therapists. Focus groups were conducted in English, with some portions being discussed in Chinese when beneficial. Initial impressions of the new intervention (English and Chinese versions) and feedback for improvement were elicited. Feedback was used to finalize the manual before clinical t…
				Phase 4. Testing the culturally adapted intervention	The final intervention includes a 12 week program and is currently being used in a clinical trial funded by the National Institute of Mental Health (NIMH). A variety of clinical and cultural outcome measures (from clients, therapists, and independent assessors) are being used to test the efficacy of the interventions, including symptom reduction, treatment satisfaction, premature dropout, working…		The final intervention includes a 12 week program and is currently being used in a clinical trial funded by the National Institute of Mental Health (NIMH). A variety of clinical and cultural outcome measures (from clients, therapists, and independent assessors) are being used to test the efficacy of the interventions, including symptom reduction, treatment satisfaction, premature dropout, working…
				Phase 5. Synthesizing stakeholder feedback and finalizing the culturally adapted intervention	Clients who finish the treatment will be asked to participate in an interview to elicit feedback regarding their experiences, what they found useful, what they did not like, and their recommendations for treatment improvement. Therapists will also participate in an exit interview, both individually and as a group so that additional recommendations can be integrated. The PI will use this informati…	Clients who finish the treatment will be asked to participate in an interview to elicit feedback regarding their experiences, what they found useful, what they did not like, and their recommendations for treatment improvement. Therapists will also participate in an exit interview, both individually and as a group so that additional recommendations can be integrated. The PI will use this informati…	Clients who finish the treatment will be asked to participate in an interview to elicit feedback regarding their experiences, what they found useful, what they did not like, and their recommendations for treatment improvement. Therapists will also participate in an exit interview, both individually and as a group so that additional recommendations can be integrated. The PI will use this informati…
32	LA, AM	Rolleri (2014)	Effective program adaptations are best made when they are addressed throughout the program-planning process. For example, assessments of the youth to be served and the capacity of the organization to deliver the program will yield important data that can be used when planning adaptations. Similarly, an understanding of how to select the program best matched to the youth being served will help lim…	Selecting Evidence-Based Programs and Engaging Developers	The initial step in the project was to develop criteria, described in a supporting article, for classifying a program as evidence-based (Rolleri, Wilson, Paluzzi, & Sedivy, 2008). Next, DRH and ETR conducted an extensive review of existing EBIs, from which five programs were selected for the development of adaptation guidelines based on usage by CDC DRH PSBA grantees. [...] Once the EBIs were sel…
				Step 1: Determinant-Activity Matrix	The adaptation team initiated analysis of each evidence-based intervention by reviewing the activities in every lesson and coding them for answers to the following two questions: a) What psychosocial determinant is this activity trying to change? b) What teaching method is being used to teach it? In addition, the team estimated the time spent on each determinant and on each teaching method in the…		Figure 2 shows examples of common determinants found in EBIs designed to prevent teen pregnancy and STI/HIV and of common teaching methods used in these programs.	See Figure 2.
				Step 2: Behavior-Determinant-Intervention (BDI) Logic Model	After analyzing each program’s activities, we developed a preliminary BDI logic model describing the link between activities and goals for each EBI. The BDI logic model is a program-development and evaluation tool that guides program developers through four sequential steps. [...] The four elements of a BDI logic model are a) establish a health goal (e.g., reduce teen pregnancy), b) identify and …	Each preliminary BDI logic model for the five EBIs was reviewed, refined, and finalized in collaboration with the EBI developer.		See Figure 3.
				Step 3: Core Components	After developing the BDI logic model for each program, the adaptation team was better able to identify the curriculum’s core components, the essential pieces of a curriculum that are responsible for its effectiveness. […] In the CDC DRH/ETR project, the adaptation team created a typology for core components that included three categories: core content components, core pedagogical components, and …		Tables describing the core content, pedagogical, and implementation components (in comprehensive and at-a-glance versions) are found in each of the adaptation kits. Brief examples from tables can be found in Figures 4, 5, and 6.	See also key concepts
				Step 4: Green/Yellow/Red Light Adaptations	With the core components established, the team and developer partners moved to the specific adaptation guidance for each EBI. It was important to ensure that the guidance was straightforward and practitioner-friendly. Therefore, CDC DRH/ETR developed an easy system known as the Green/Yellow/Red (GYR) Light Adaptation guidance tool. The GYR framing allowed for a clear and practical way to define a…	With the core components established, the team and developer partners moved to the specific adaptation guidance for each EBI. It was important to ensure that the guidance was straightforward and practitioner-friendly.		See Figure 7.
				Step 5: Fidelity and Adaptation Monitoring Logs	Using the core components tables and the GYR light adaptation tables, fidelity and adaptation monitoring logs were developed for each of the adaptation kits.[…] These basic logs are a tool that can help practitioners assess their implementation of an EBI with planned adaptations, affirm what is going well in the implementation, and identify areas that can be in improved in the future.Based on man…		For an example of the logs, see Figure 8.	See Figure 8.
				Step 6: Companion Resources	Based on practitioner feedback, we developed six annotated lists of resources for practitioners to use when making informed green and yellow light adaptations. These lists were resources related to adolescent reproductive health data; teen pregnancy, STIs, and HIV; common pedagogical methods used in evidence-based interventions; program assessment and evaluation; cultural competency; and program …
33	AM	Leerlooijer (2011)	We describe the process of applying Intervention Mapping to adapting evidence-based programs for new settings. We also provide an example of this process being used (Case Study Two) to analyze whether a program that has been evaluated might be systematically adapted to increase its potential for effectiveness. We apply each step of Intervention Mapping to program adaptation, suggest the adaptatio…	Step 1: Needs assessment: Logic model of the problem - health and quality of life behavior, environment, and determinants	Tasks: 1. Describe the logic model of the problem in the new setting 2. Compare the logic model of the problems in the new and original program situations Guiding questions: 1. Was the original program based on a valid needs assessment? 2. What is the original program based on a valid needs assessment? 3. What is the priority population for the original program development and testing? 4. What is…	Planners who are adapting, rather than building a program will create a work group and involve stakeholders through every step of the process just as they would if they were building a new program.	Case study on the World Starts with me sexuality education program, created for a priority population in Uganda and adapting to and Indonesian population in 2005 (DAKU). The case study presented a good example of involving community members to guide the adaptation in the same way that they would be involved in the original program development.	Sources of information on the original program and its development: 1. Published or otherwise available descriptions of the formative research and problem description on which the original program was based 2. Direct communication with the original program developers. Adaptation or redesign product: Description of discrepancy between logic model of the problem for the original program and for the…
				Step 2: Matrices: Logic model of change	Tasks: 1. Prepare or obtain a logic model of change for the original program (including the behavioral and environmental outcomes, performance objectives, determinants, and matrices of change objectives). 2. Add or delete performance objectives, determinants 3. Prepare a logic model of change for the new setting (desired change in the new setting) Guiding questions: 1. What behaviours and environ…	The planners would compare the change model in the original program and the proposed logic model of change for the new site (or following a program evaluation).		Sources of information on the original program and its development: 1. Published or otherwise available descriptions of the intervention and its logic model of change (not an easy task if matrices are not available from the original program); 2. Communication with original program developers 3. Review of the original intervention materials and implementation protocol to analyze targets for change…
				Step 3: Program ideas: Theoretical methdods and practical applications matched to the change objectives	Tasks: 1. Review the original program - either development documents or intervention materials and implementation protocol to analyze methods and practical applications. 2. Make sure that there are appropriate and sufficient methods for all change objectives in the original program. 3. Add methods where needed - either because they were inadequate in the original program or because new change obj…	In this step, the program planners analyze the candidate program for its theoretical methods and practical applications. They make sure that none of these elements in their planned implementation is ignored, and they perform at least moderst pretesting to make sure the program's practical applications are suited to the new priority population. If the planners added change objectives in Step 2, th…		Sources of information on the original program and its development: 1. Published or otherwise available descriptoins of the intervention and its logic model of change (including program development documents). 2. Direct communication with original program developers (Note: these sources cannot verify included theoretical methods - verification must be based on review of the actual program materia…
				Step 4: Program components and delivery channels	Tasks: 1. Review the original program scope and sequence, materials and delivery channels. 2. Pretest original materials with local priority population. 3. Plan and produce specific changes to sequence and materials 4. Pretest materials Questions: 1. How well did the program components and delivery implement the theoretical methods? 2. How well do the program materials and delivery in the origina…	The changes proposed in Step 4 must be based on formative research that pretests the original program and ascertains new host site pereferences for modification.		Sources of information on the original program and its development: 1. Pretesting of the original program materials and methods with the new populations 2. Published or otherwise available descriptions of the program scope and sequence, materials and delivery 3. Direct communication with original program developers Adaptation or redesign product: 1. Description of recommended changes in the progr…
				Step 5: Program implementation	Tasks: 1. Develop performance objectives for adoption, implementation and sustainability. 2. Compare the performance objectives to the implementation protocol for the original program. 3. Develop a revised implementation protocol if needed. Questions: 1. How was the original program implemented (roles, performance objectives)? 2. How well was the original program delivered (completeness, fidelity…	Program planners consider the original program's implementaiton protocol and compare it with implementaiton considerations and constraints of the new site to create a revised protocol…As in step 4, modifications to the original implementation protocol should be pretested and pilot tested in the new site.		Sources of information on the original program and its development: 1. Description of how program implementation should be changed to obtain fidelity across adoption, implementation and mainenance. 2. Description of interventions necessary to train, promote, or provide technical assistance or capacity building for implementation Adaptation or redesign product: 1. Description of recommended change…
				Step 6. Evaluation	Tasks: 1. Plan and implement an efficacy or effectiveness evaluation of the adapted program. 2. Plan and implement a process evaluation of the new program. Questions: 1. What aspects of the program objectives and change objectives was the original program effective in meeting? 2. What aspects of the program objectives and change objectives was the adapted program effective in meeting? 3. What was…			Sources of information on the original program and its development: 1. Publications and other documents describing the evaluation of the original program. 2. Lessons learned from how the evaluation was conducted of the original program (indicators, methods, data collection and analysis) Adaptation or redesign product: 1. Program evaluation plan
34	LA	Bartholomew (2016)	In this chapter, we illustrate the use of IM for adapting EBIs. Our main perspective in this chapter is conducting program adaptation using a systematic evidence- and theoryinformed approach. Doing so, planners can maintain fidelity while still allowing for program adaptation to improve fit (van Deale et al., 2014), whereas Backer (2001) notes that the question is not whether things will change, …	Step 1. Conduct a Needs Assessment, Assess Organizational Capacity, and Create Logic Models	A. Conduct a needs assessment to describe the health/behavior problems and develop a logic model of the problem The first step of adapting an EBI is to fully understand the health problem in the new site. Understanding the problem means confirming its importance (prevalence, incidence, impact) in the new community among the risk groups there. If the problem of interest to the community is a behav…			see Figure 10.2/10.3
				Step 2. Search for Evidence-Based Interventions	A. Search for interventions to address the health problem/risk behavior/environmental factor There are several ways in which a team may identify an evidence-based program. It could have been identified and required by a funder or a supervisor, it may have been recommended by a colleague, the planner may have seen it presented at a conference or meeting, or the planner may identify the EBI from an…
				Step 3. Assess Fit and Plan Adaptations	A recommended starting point for this step is to organize the intervention materials into smaller parts that will be easy to analyze for aspects of fit. Parts of a program might be described as components, such as materials, activities, or sets of materials and activities. (Figure 10.4) A. Judge behavioral and environmental fit and list adaptations For judging behavioral and environmental fit (th…
				Step 4. Make Adaptations	A. Prepare design documents for adaptation. Table 10.4 (see Case Study below) provides an example of a simple template for preparing a document to guide adaptations. The template links the planned change and the location of the change in program materials and activities. It also cues the team to write the messages that support the change. B. Pretest adapted materials Once the team has decided whe…
				Step 5. Plan for Implementation	A. Identify potential implementers, implementation behaviors, and outcomes This Step should benefit from the assessment of organizational capacity conducted in Step 1 and from instruction in Chapter 8. In Step 5, program planners consider the implementation protocol for the original program (if they can find it) and compare it to implementation considerations and constraints for the new site to c…
				Step 6. Plan for Evaluation	A. Use logic model to write evaluation questions (for behavior, environment, and determinant changes; process; adaptations) “Effect” evaluation questions focus on the impact of the EBI on quality of life, health indicators, behaviors, environmental conditions, and program objectives (determinants, performance objectives, and change objectives). Evaluators usually do not propose to measure all pro…

## Sheet: Process overview_20.02.2019
							Exploration phase		Prepretaion phase						Implementation phase				Sustainment phase
							Step 1	Step 2	Step 3	Step 4	Step 5	Step 6	Step 7	Step 8	Step 9	Step 10	Step 11	Step 12	Step 13	Step 14
Nr	Extractor's initials	First author (year)	Overview of the process	Procedure/phase of adaptation	Definition/ description of the procedure/ phase	clear stepwise procedure (y=yes, n=no) - if no provide reason	Establish infrastructure for translating partnership	Assessment	Program selection	Administration (e.g., theater testing)	Develop a program model	Identify the program's core components and best-practice characteristics	Identify and categorize mismatches between the original progam model or materials and the new context	Build community capacity for delivery	Development of an implementation plan	Adapt the original program materials	Testing	Re-Adaptation	Evaluation	Maintenance and evolution
1	AM	Card (2011)	In our framework, the adaptation process consists of the following seven steps: (1) Select a suitable effective program; (2) gather the original program materials; (3) develop a program model; (4) identify the program’s core components and best-practice characteristics; (5) identify and categorize mismatches between the original program model or materials and the new context; (6) adapt the origin…	Step 1. Select a suitable effective program	Some questions to consider when selecting a program for one’s priority population include: • Does the intervention have behavioral and health status goals such as increasing condom use, increasing use of clean needles, reducing sexually transmitted infection (STI) rates that are relevant for and acceptable to the new population and community? • Has the intervention shown strong evidence of having…	y			Step 1. Select a suitable effective program	Step 2. Gather the original program materials	Step 3. Develop a program model	Step 4. Identify the program's core components and best-practice characteristics	Step 5. Identify and categorize mismatches between the original progam model or materials and the new context			Step 6. Adapt the original program model, if warranted ************** Step 7. Adapt the original program materials
				Step 2. Gather the original program materials	The first step in the program adaptation process is to acquire all the original materials for the intervention of interest, such as a statement of the goals and objectives of the program, a summary of the underlying theory of change or rationale for the program, the curriculum or protocol guide, a teacher or facilitator manual, student or participant workbooks, and any videotapes, CD-ROMs, or DVD…
				Step 3. Develop a program model	The primary purpose of developing the program model as part of the adaptation process is to understand the relationships between the original components and key outcomes of the selected intervention and help assess whether these relationships are still logical and robust once the model has been adapted for a new context. Sometimes a program developer can supply the program model along with the ot…
				Step 4. Identify the program's core components and best-practice characteristics	This step involves identification of core components and best-practice program characteristics that should be preserved when the program is adapted. Should information regarding core components for the selected program be unavailable, the next best option is to identify and preserve those best practice elements in the original intervention that reflect characteristics common to effective programs.
				Step 5. Identify and categorize mismatches between the original progam model or materials and the new context	Having developed a program model and identified its relevant core components and best-practice characteristics, the next step of the adaptation process is to identify (list and describe) mismatches between the original program and the new context. Mismatches can be found in (a) program goals or objectives; in (b) characteristics of the priority population, such as age or developmental level; cult…
				Step 6. Adapt the original program model, if warranted	If a long-term goal or a mid- or short-term objective is being eliminated (e.g., for lack of relevance to new context), then those components (activities and services) serving only the eliminated goal(s) or objective(s) can be eliminated. If there is no change to the goals or objectives, but one or more program components are found to be discrepant with what is acceptable to the new priority popu…
				Step 7. Adapt the original program materials	Once the adapted program model has been finalized, the materials for implementing the program can be revised as needed. Curriculum or protocol guides, teacher or facilitator manuals, student or participant workbooks, videos, brochures, posters, and other materials should be carefully reviewed for reducing mismatches and addressing datedness. In doing so, consider the following five questions: 1. …
2	AM, RE, LA	Aarons (2017)	To describe the adaptations that need to occur during scaling-out, we build on commonalities that are present in three implementation frameworks, the Exploration, Preparation, Implementation, Sustainment (EPIS) framework [47], the Dynamic Sustainability Framework [40], and the Consolidated Framework for Implementation Research (CFIR) [48]. In addition, the EPIS framework led to the development of…	Step 1.	One of the first steps in scaling-out is to delineate the core elements of the EBI to be implemented. We define core EBI elements as activities or components of an intervention that are necessary in order to obtain the clinical or public health outcomes [58, 64–66]. If core elements are well-defined then it is possible to determine what is and what is not adaptable [48] (at least for the EBI). To…	n
3	AM, ER, LA	Wingood (2008)	The ADAPT-ITT model consists of 8 sequential phases that inform HIV prevention providers and researchers of a prescriptive method for adapting EBIs.	Phase 1. Assessment (formative evaluation)	...involves conducting focus groups, elicitation interviews, or needs assessments with the new target population. Several researchers have documented the importance of assessment as part of the adaptation process. Formative evaluations are necessary to assess the HIV-associated behavioral and psychosocial risks of the new target population, their preferences for intervention content and delivery,…	y		Phase 1. Assessment (formative evaluation)	Phase 2. Decision	Phase 3. Administration	Phase 4. Production	Phase 5. Topical experts	Phase 6. Integration			Phase 7. Training	Phase 8. Testing
				Phase 2. Decision	...involves: (1) reviewing the HIV interventions defined as EBIs in articles and publications written by the CDC,3–5 (2) deciding which EBI to select for the new target population, and (3) deciding if the EBI should be adopted or adapted. Deciding which EBI to select requires examining the ‘‘goodness of fit’’ between the original EBI and the proposed adapted EBI, with respect to the primary outco…
				Phase 3. Administration	...involves using an innovative pretesting methodology known as theater testing to adapt the EBI. Theater testing is a type of pretesting methodology that is commonly used to test products, such as television advertisements, videos, print advertisements, and public service announcements. Using this methodology, participants typical of the intended audience (the new target population) are invited …
				Phase 4. Production	...involves producing draft 1 of the adapted EBI. Production of draft 1 of the adapted EBI involves balancing the need to maintain fidelity to the core elements, the underlying psychosocial theory, and the internal logic of the original EBI with numerous priorities, including the capacity of the agency to modify and implement the adapted EBI, the resources available from key stakeholders, the res…
				Phase 5. Topical experts	...involves identifying consultants who possess significant expertise in substantive content areas, relevant to draft 1 of the adapted EBI, for which the agency perceives a lack of expertise. Specific steps: - Identify topical experts; - Actively involve topical experts in adapting the EBI
				Phase 6. Integration	...involves integrating content provided by the topical experts into the adapted EBI. The integration of content from the topical experts results in a second draft (draft 2) of the adapted EBI. Integration of intervention content suggested by the topical experts is weighed by prioritizing the capacity of the agency to implement the suggested adaptation and by maintaining fidelity to the core elem…
				Phase 7. Training	...involves training personnel, including: (1) facilitators in group management and facilitation skills, (2) recruiters and retention staff in effective recruitment and retention techniques, (3) assessment staff in administering the study assessments, and (4) data management staff in managing the study data. Additionally, topical experts may be actively involved in training facilitators on materi…
				Phase 8. Testing	...involves 2 discrete steps. The first step involves conducting a pilot test with approximately 20 participants from the new target population of draft 3 of the adapted EBI. The CDC’s adaptation process has also identified pilot testing as a key step in the adaptation process.6 The pilot test serves as a ‘‘dress rehearsal’’during which the agency uses trained staff to implement the adapted EBI. …
4	AM, LA	Lau (2006)	In this article, I propose an approach to the selective adaptation of EBTs for targeted communities that is systematically guided by evidence. This approach to adaptation prioritizes the use of data to (a) selectively identify target problems and communities that would most benefit from an adapted intervention approach and (b) direct the design of treatment adaptations. By advocating a selective …			n
5	AM, LA	Lee (2008)	The Planned Adaptation approach consists of four steps. Figure 1 presents these four steps as a logic model in relation to the ISF.	Step 1. Examine EBP theory of change	in order to effectively adapt an EBP, it is essential that the program have a discernable theory of change. As described in the ISF, those in the Synthesis and Translation System contribute substantially to this process by creating accessible research products such as metaanalyses, technical and research reports, and literature overviews that highlight key elements of program theory and core comp…	y		Step 2. Identify population diffrences		Step 1. Examine EBP theory of change						Step 3. Adapt program content			Step 4. Adapt evaluation strategy
				Step 2. Identify population diffrences	Examine how the original and new target populations diverge in ways that interact with the mechanisms of change and moderators identified in the program theory. A key question is whether specific program processes are generalized across populations. Not all group differences are necessarily important (see discussion of cultural and race/ ethnic differences, below). One must consider how differenc…
				Step 3. Adapt program content	Once core and modifiable elements of the program are identified, along with population differences, program adaptations can be considered in a systematic way. The adapted program will contain the core mechanisms of change indicated by the program theory, while accommodating important characteristics of the new population through adaptations to the modifiable elements of the program. Thus, the ada…
				Step 4. Adapt evaluation strategy	Although outcome evaluation is not a key component of the ISF, evaluation is a reality in many practice environments and is, therefore, a consideration during program implementation. Because Planned Adaptation promotes a priori consideration of how and why population differences may influence the program before significant adaptations are underway, implementation monitoring and evaluation measure…
6	AM, LA	Napoles (2013)	We identified 7 iterative, nonlinear implementation phases in health-disparity communities: 1. Establish infrastructure for translation partnership; 2. identify multiple inputs (information gathering); 3. review and distil information (synthesis); 4. adapt and integrate candidate program components (translation); 5. build general and specific capacity (support system); 6. implement intervention (…	Phase 1. Establish infrastructure for translation partnership	Infrastructure is needed to facilitate collaboration and communication among researchers, stakeholders, and community partners. This phase involves 3 steps: (1) identify partners and secure their involvement; (2) explicitly delineate roles and responsibilities, and (3) secure academic-community partnership funding for dissemination and implementation research.	y	Phase 1. Establish infrastructure for translation partnership	Phase 2. Identify multiple inputs - information gathering	Phase 2. Identify multiple inputs - information gathering	Phase 3. Review and distill information - synthesis	Phase 4. Adapt and integrate program components - translation	Phase 5. Build general and specific capacity-support system				Phase 6. Implement intervention - delivery system			Phase 7. Develop appropriate design and measures - evaluation
				Phase 2. Identify multiple inputs - information gathering	Part of the ISF synthesis system pertains to identifying inputs (e.g., evidence and knowledge from multiple sources). We specify 4 steps: (1) identify multiple candidate EBIs, materials, and procedures; (2) identify community best practices; (3) identify contextual factors; (4) conduct formative research with community stakeholders.
				Phase 3. Review and distill information - synthesis	This complex phase involves having partners review and synthesize inputs while balancing fidelity and fit. We specify 2 steps: (1) review EBIs, community best practices, and formative research results in terms of how they can be integrated into an intervention, and (2) consider how components can accommodate population characteristics, delivery system, and community context. These steps are done …
				Phase 4. Adapt and integrate program components - translation	This phase entails making adaptations to generate a program prototype and involves 2 steps: (1) design needed adaptations; (2) create and pretest program prototype. Adaptations are implemented through drafts of program manuals and procedures. Because adaptations are likely to be extensive, pretesting is important. Pretests of program components and procedures using mixed methods can identify need…
				Phase 5. Build general and specific capacity-support system	This phase acknowledges community capacity building to address health equity (37) and practical issues involved in full-scale community adoption. We specify 2 steps: (1) build capacity of community organizations delivering the intervention, and (2) build community capacity for practical sustainability.
				Phase 6. Implement intervention - delivery system	Phase 6, from the ISF delivery system for ongoing implementation, involves 2 steps: (1) implement and monitor the intervention in community settings, and (2) provide ongoing technica support. Tracking and reporting the multilevel processes necessary to deliver interventions in disparity communities is important to contextualize the study and provide information for gauging the intervention’s exte…
				Phase 7. Develop appropriate design and measures - evaluation	Numerous issues have been raised about appropriate study designs and measures to evaluate translated interventions in community settings. Two steps include developing relevant and appropriate designs and measures. To assess the effectiveness of programs in community settings, evaluation models other than RCTs are appropriate. RCTs may not be feasible in community settings because inverstigators h…
7	AM, LA	Netto (2010)	This paper synthesizes the nature of adaptations in targeted interventions for minority ethnic communities, considers the underlying rationale for the adaptations and offers five principles to inform the planning of future interventions for such communities. Finally, five generalizable principles or ‘third-order interpretations’ are offered in the third column of Table 1. Each principle addresses…	Principle 1. Use community resources to increase intervention accessibility	Several studies drew on community resources to publicize the intervention and increase its accessibility, using ethnic-specific media and networks, local community leaders and community events (Snowdon, 1999; Williams and Sultan, 1999; Jenum et al., 2006). ‘Reciprocal translation’ of the concepts from one study into other similar studies (Noblit and Hare, 1988) led to the insight that these adapt…	strong focus on cultural sensitive assessemnt strategies (hence exlcude?)	Principle 1. Use community resources to increase intervention accessibility	Principle 2-5			Principle 4?		Priniciple 3?						Principle 5?
				Principle 2. Identify and address barriers to access and participation in intervention	Several studies reported measures to increase participants’ access to intervention activities, for example, by providing transport (Mathews et al., 2007) or keeping costs of participation low (Lew et al., 1999). These measures took account of the disadvantaged socio-economic position of many target groups. These studies illustrate the need to adapt interventions to take account of gender and disa…
				Principle 3: Develop communication strategies which address language use and differential information requirements	Many studies employed conventional means of overcoming language barriers, for example, through bilingual facilitators. This led us to identify the strategy of not only overcoming language barriers but exercising sensitivity to language use.
				Principle 4: Identify and work with cultural or religious values that either motivate or inhibit behavioural change	Studies that reported supporting participants in making attitudinal or behavioural changes by highlighting the compatibility of health promotion messages with their beliefs (Ma et al., 2004a, c) led us to identify the concept of working with participants’ cultural values to motivate behavioural change. Attempts to translate the principle into Netto et al.’s (Netto et al., 2007) study identified t…
				Principle 5: Accommodate degrees of cultural affiliation in the planning and evaluation of targeted interventions.	Ma et al. (2004a) was the only study to explicitly identify the need to take account of varying degrees of cultural identification and acculturation among the target population. However, two studies used the concept to explain the partial effectiveness of the intervention. Sun et al. (1999) suggested that Chinese-American youth who held both traditional Chinese and mainstream American values need…
8	AM, LA	Barrera (2006)	There is a growing consensus about the steps investigators might take to design adaptations to both engagement and intervention procedures. Lau’s examples of adaptation strategies, other literature, and our own experience with adaptations suggest a possible sequence of adaptation stages. Extrapolating from Lau’s examples and recommendations of others, we describe a sequence for developing adaptat…	Information gathering	The goal of this stage is to identify ideas that have the best chances of rectifying the disparities that created the need for adaptation. In this stage, investigators can be involved in several concurrent activities to become better informed about the form and content of needed adaptations. They could search the literature for promising ideas, conduct quantitative surveys to assess characteristi…	y		Information gathering		Preliminary adaptation design							Preliminary adaptation tests		Adaptation refinement
				Preliminary adaptation design	Ideas that are gathered during the first stage are then developed into a draft treatment adaptation. This is another opportunity to use qualitative research to gather opinions from potential participants and community experts on draft materials and descriptions of intervention activities.
				Preliminary adaptation tests	At this stage, investigators conduct case studies using the adaptations, or conduct pilot studies with small groups. During treatment and at the end of treatment, participants and intervention agents are assessed with quantitative measures and are interviewed in some depth to determine if the desired goals of adaptation were achieved and to identify and discuss (a) sources of program nonfit, (b) …
				Adaptation refinement	Experience with case studies or pilot studies inform a revision of intervention procedures that could then be evaluated within a research design that is capable of determining if the adaptations had the desired effects on engagement, action theory, or conceptual theory levels. Evaluations of refined adaptations could include indepth interviews of participants and therapists to inform further modi…
9	AM, LA	Solomon (2006)	Research-based principles and procedures for adapting HIV prevention interventions have emerged through collaborative intervention planning and evaluation efforts involving academic researchers, service providers, and community partners. These principles and procedures are summarized as a series of steps in Table 1 and described in further detail below. By helping empower service providers to con…	1. Know the target population and community context	Successful cultural adaptation of an empirically validated program requires an understanding of the HIV-related needs and assets of the target popuation and local community, including the cognitive, attitudinal, emotional, behavioral, and ecological factors that increase or decrease HIV risk. Such an understanding facilitates: - setting of relevant, acceptable, and realistic program goals - ident…	y		1. Know the target population and community context	2. Select the program that best matches the population and context			3. Retain fidelity to the "core program".	4. Sysematically reduce mismatches between the program and the new context. In particular, a logic model for the original validated intervention— specifying the theoretical assumptions about the linkages between the intervention’s core components, key mediators of HIV risk or protective behavior, and the targeted behaviors themselves—should be developed at the onset and consulted as adaptations a…			5. Document the adaptation process and evaluate the process and outcomes of the adapted intervention as implemented.
				2. Select the program that best matches the population and context	Selecting an empirically validated intervention that is the best possible match for the new context will minimize the cost and challenge of the adaptation process. The research-based literature in HIV prevention and related fields (e.g., Backer, 2001, 2003; CDC, 2001a; Kirby, 2001; Miller, 2001, 2003; Solomon & Card, 2004) suggests that the match between program and context is maximized when ther…
				3. Retain fidelity to the "core program".	The empirical literature generally supports that the successful replication of an empirically validated intervention in a new site importantly depends on retaining fidelity to the “core program” while permitting the flexibility to adapt noncore elements to the new population and context (Backer, 2001; Bauman, Stein, & Ireys, 1991; Castro et al., 2004; CDC, 2001a; Kelly, Heckman, et al., 2000; Lev…
				4. Sysematically reduce mismatches between the program and the new context. In particular, a logic model for the original validated intervention— specifying the theoretical assumptions about the linkages between the intervention’s core components, key mediators of HIV risk or protective behavior, and the targeted behaviors themselves—should be developed at the onset and consulted as adaptations a…	When replication of an empirically validated intervention is the goal, the adaptation process should aim to minimize these program-context mismatches while retaining fidelity to the core program. The dimensions along which such mismatches may occur have been named and characterized somewhat differently across authors: - consider dimensions of persons (i.e., similarities and differences between in…
				5. Document the adaptation process and evaluate the process and outcomes of the adapted intervention as implemented.	In particular, conducting process and outcome evaluation of the intervention as implemented is essential to determining the effectiveness of the adapted intervention in a new context. These findings, along with careful documentation of the process that was used to alter the original intervention, also permit an assessment of the utility of specific adaptation procedures (Backer, 2001; Kelly, Sogo…
10	AM, LA	Wainberg (2007)	Our intervention adaptation process comprised four necessary steps that our research team conceived after reviewing the extant research on intervention adaptation (e.g. Bauman, Stein, & Ireys, 1991; Kelly et al., 2000; Kumpfer, Alvarado, Smith, & Bellamy, 2002; Rogler, 1999); soliciting interdisciplinary critiques from colleagues; and examining principles of participatory research (Cornwall & Jew…	1. Optimising fidelity	The goal of this first step was to ground intervention adaptation in evidence-based HIV prevention principles. This required that the RT have a clear understanding of these principles, examine previously tested prevention interventions for our target population, and identify and operationalize the core components of these interventions. We achieved this goal by the following: (1) establising and …	y	1. Optimising fidelity (1) establising and training a cohesive bicultural research team; ******** 2. Optimising fit (1) creating a culturally informed and cohesive research team (2) fostering local collaboration and acceptability;	2. Optimising fit (3) eliciting the HIV-related needs and risk contexts of the target population (4) identifying local cultural prinicples relevant to HIV prevention.	1. Optimising fidelity (2) identifying efficacious interventions;			1. Optimising fidelity (3) identifying common content areas and message delivery strategies.				4. Pilot testing and refining (1) traning intervention facilitators to pilot the sessions; (2) piloting and refining the intervention sessions; (3) approving and manualising the intervention.
				2. Optimising fit	Modifying existing interventions to produce optimal ‘‘fit’’ with the values and beliefs of a specific cultural group (Castro, Barrera, & Martinez, 2004; Devieux et al., 2005; Kumpfer et al., 2002) requires awareness of the ways in which concepts are verbally conveyed among its members (Bayer, 1995–1996). Understanding the cultural contexts in which risk behaviors occur and protective factors deve…
				3. Balancing fidelity and fit	Failure to attend to the competing aims of fidelity and fit results in interventions that are (a) culturally satisfying but have little efficacy, or (b) adherent to the original models but fail to meet the needs of the new population (Castro et al., 2004). We balanced fidelity and fit by the following: (1) creating and training an intervention adaptation workgroup; (2) culturally translating effi…
				4. Pilot testing and refining	We finalized the intervention by the following: (1) traning intervention facilitators to pilot the sessions; (2) piloting and refining the intervention sessions; (3) approving and manualising the intervention.
11	AM, LA	Sundell (2014)	Briefly summarized, PIA provides a tool for determining the need, and if warranted, the scope and nature of intervention adaptations that may improve an imported ESI. Across two phases with substeps, PIA makes use of concepts from a cultural adaptation model developed by Resnicow and colleagues (2000), who distinguished the deep from surface structural elements of interventions.	Phase I. Preintervention trial studies	Phase I begins by conjoining program developers and program stakeholders in a collaborative agreement. The agreement should specify the implementation context and affirm commitment to carry out the PIA protocol, which involves a series of small studies. If relevant, resources to provide for the translation and back translation of study surveys and program materials should be identified. The rest …	y	Phase I begins by conjoining program developers and program stakeholders in a collaborative agreement.		Step 1: Select a promising empirically supported intervention (ESI) for importation. Program developers and program stakeholders in the new context decide to work together to adapt and test the selected ESI. A Formative Research Participant Pool is created. ‘‘Adaptation as Usual’’ (e.g., translating surveys and intervention materials) takes place.		Step 2: Create three subsamples from the Formative Research Participant Pool with Subsample 1 completing back translated instruments and those already in use in the new implementation context. The instruments are then changed on the basis of the psychometric analysis that examined the cultural equivalence and appropriateness of the evaluation instrumentation	Step 3: Subsample 2 completes revise instruments from Step 2. Researchers then test the generalizability of the ESI’s theory of program change (i.e., connections between theory-based mediators of intervention change and ultimate intervention outcomes) in Subsample 2 (i.e., a deep structure inquiry).	Step 4: Subsample 3 takes part in focus groups designed to examine the ESI’s materials and activities for cultural relevance and appropriateness (i.e., a surface structure inquiry).				Step 5: Deep and surface structure inquiries guide adaptations made to the imported ESI New stakeholders and program developers make changes to the imported ESI according to the results of the formative research studies (steps 1–4). A minimally adapted and fully adapted editions of the ESI are pilot tested, which informs another round of intervention refinement.		Step 6: conduct a three-arm effectiveness trial of the imported ESI with three experimental conditions: ESI(min) ¼ A minimally adapted edition of the imported ESI—from Phase I Step 1 (language changes and minor surface structure changes only to intervention) ESI (full) ¼ A fully adapted edition of the imported ESI—from Phase I Steps 1–5 Treatment as usual control condition Outcome of phase II: Ef…
				Step 1: Select a promising empirically supported intervention (ESI) for importation. Program developers and program stakeholders in the new context decide to work together to adapt and test the selected ESI. A Formative Research Participant Pool is created. ‘‘Adaptation as Usual’’ (e.g., translating surveys and intervention materials) takes place.
				Step 2: Create three subsamples from the Formative Research Participant Pool with Subsample 1 completing back translated instruments and those already in use in the new implementation context. The instruments are then changed on the basis of the psychometric analysis that examined the cultural equivalence and appropriateness of the evaluation instrumentation
				Step 3: Subsample 2 completes revise instruments from Step 2. Researchers then test the generalizability of the ESI’s theory of program change (i.e., connections between theory-based mediators of intervention change and ultimate intervention outcomes) in Subsample 2 (i.e., a deep structure inquiry).
				Step 4: Subsample 3 takes part in focus groups designed to examine the ESI’s materials and activities for cultural relevance and appropriateness (i.e., a surface structure inquiry).
				Step 5: Deep and surface structure inquiries guide adaptations made to the imported ESI New stakeholders and program developers make changes to the imported ESI according to the results of the formative research studies (steps 1–4). A minimally adapted and fully adapted editions of the ESI are pilot tested, which informs another round of intervention refinement.
				Phase II. Three-arm effectiveness study	Phase II of the PIA protocol involves the use of a three-arm experimental design to test the minimally and fully adapted editions of an imported ESI versus an active or passive control condition.
				Step 6: conduct a three-arm effectiveness trial of the imported ESI with three experimental conditions: ESI(min) ¼ A minimally adapted edition of the imported ESI—from Phase I Step 1 (language changes and minor surface structure changes only to intervention) ESI (full) ¼ A fully adapted edition of the imported ESI—from Phase I Steps 1–5 Treatment as usual control condition Outcome of phase II: Ef…
12	AM, LA	Napoles (2018)	The seven steps of the transcreation framework are listed in Fig. 1. In Table 1, we present a detailed description of the seven steps. Although these steps are described sequentially, in practice, they may be iterative or occur at multiple time points in the transcreation process. Use of the framework assumes that an academic/community partnership has been established. Prior to using the framewor…	Step 1. Identify community infrastructure and engage partners	Transcreation research builds on existing community infrastructure and expands it for implementation. Step 1A is to identify intervention delivery settings and academic partners that share a targeted health priority and have appropriate infrastructure and experience. Step 1B focuses on identifying individuals who are stakeholders with deep knowledge of the targeted health disparity and population…	y	Step 1. Identify community infrastructure and engage partners	Step 3. Identify multiple inputs for new program		Step 2. Specify theory	Step 4. Design intervention prototype ******** Step 5. Design study, methods, and measure for community setting			Step 6. Build community capacity for delivery		Step 7. Deliver "transcreated" intervention and monitor implementation processes
				Step 2. Specify theory	Beginning with a strong theoretical basis for the targeted disparity and intervention aids in understanding mechanisms of action [29], assuring that core components are included. Step 2A focuses on theoretical frameworks specifying social-ecological determinants of health, health behavior, and health disparities [19, 30, 31]. Academic researchers and community stakeholders work together to identi…
				Step 3. Identify multiple inputs for new program	Two basic types of inputs to the planning process include scientific evidence and input from the community including locally developed programs and knowledge. Step 3A includes identifying and reviewing scientific evidence, which can include EBIs as well as other types of evidence. Step 3B is to use formative research to obtain input from the community and the disparity population to be served to …
				Step 4. Design intervention prototype	Intervention design involves the academic-community coalition synthesizing/integrating scientific evidence and community input (inputs identified in Step 3) into a program description. Step 4A is to assure that the intervention reflects relevant scientific evidence. By including core components of EBIs, program content can address mechanisms while integrating other scientific evidence. Step 4B in…
				Step 5. Design study, methods, and measure for community setting	Step 5 focuses on specialized methodological strategies for evaluating the transcreated intervention, i.e., conducting experimental studies in community settings. Step 5A concerns finding the most rigorous study design that is acceptable to the community and practical. Step 5B pertains to development of study methods such as recruitment and data collection that provide scientific rigor and also m…
				Step 6. Build community capacity for delivery	Building capacity focuses on enhancing community infrastructure (identified in Step 3B) by developing a community-based workforce that can blend community knowledge with scientific principles. Step 6B is to identify and train qualified individuals from the community (practitioners, CHWs, community members who have experienced the health problem being addressed) who can deliver the intervention. T…
				Step 7. Deliver "transcreated" intervention and monitor implementation processes	Step 7 involves having trained interventionists deliver the transcreated program to participants, and monitoring implementation processes. Step 7A is to design and implement methods for monitoring intervention delivery with feedback loops. Demonstrating that an intervention was delivered as intended (treatment fidelity) is important in any effectiveness trial, but is essential when interventions …
13	AM, LA	Tomioka (2013)	Hawai'i’s Healthy Aging Partnership (HHAP) protocol include four steps: (a) deconstruct the program into its components, and prepare a step-bystep plan for program replication; (b) identify agencies ready to replicate the program, and sponsor excellent training to local staff who will deliver and coordinate it; (c) monitor the fidelity of program delivery using standardized checklists; and (d) tr…	Step 1. Deconstruct the program into its components, and prepare a step-by-step plan for program replication. a. Track Change Tool b. Adaptation Traffic Light c. Implementation plan	The Track Change tool prompts adapters to deconstruct the evidence-based program into domains, for example, marketing, recruiting enrollees, identifying staff, training, scheduling, implementation, and evaluation (NCOA, n.d.; Peterson, 2003). Adapters note how each aspect of the program was carried out in its original offering (based on the program’s implementation guide) and then give a detailed…	y			Step 1. Deconstruct the program into its components, and prepare a step-by-step plan for program replication.					Step 2. Identify agencies ready to replicate the program, and sponsor excellent training to local staff that will deliver and coordinate it.	Step 1. Deconstruct the program into its components, and prepare a step-by-step plan for program replication.		Step 3. Monitor the fidelity of program delivery using standardized checklists.		Step 4: Track program participant outcomes to assure achievement of expected outcomes.
				Step 2. Identify agencies ready to replicate the program, and sponsor excellent training to local staff that will deliver and coordinate it. a. Readiness interview b. Mastery of knowledge, skills, and confidence to deliver program (pretest and posttest).	We conducted a semistructured interview to assess the readiness of organizations wanting to replicate EnhanceFitness in their communities…. Adapters, potential instructors, and coordinators must complete training in the evidence-based program… Items prompted organizational representatives to consider positive and negative factors associated with implementing the program, including support from th…
				Step 3. Monitor the fidelity of program delivery using standardized checklists. a. Fidelity checklists	Fidelity monitoring refers to the strategies to assess the degree of adherence to delivering the program, as well as the adapter’s competence in delivering the program (Frank, Coviak, Healy, Belza, & Casado, 2008). Master Trainers were trained by Senior Services to use a nine-page fidelity-monitoring tool. This tool prompts Master Trainers to observe eight areas of fidelity (record keeping, overa…
				Step 4: Track program participant outcomes to assure achievement of expected outcomes. a. Participant health status (pretest and posttest) b. Participant satisfaction with program (posttest)	Evidence-based programs often provide tools that adapters can use to evaluate their programs. Satisfaction with the program and confidence to exercise regularly (from 1 = not at all to 10 = totally) are measured at 4 months and annually thereafter… Essential to this step is establishing mechanisms to regularly review data with program Instructors and coordinators. HHAP held monthly meetings, with…
14	AM, LA	McKleroy (2006)	Currently, the CDC’s draft adaptation guidance is a five–step process. The first action step, assess, involves assessing the target population, the EBIs being considered for implementation, and the agency’s capacity to implement the intervention. The second, select, is determining whether to adopt the intervention without adaptation, implement the intervention with adaptation, or choose another i…	Step 1. Assess	As outlined in Table 1, the assess action step consists of several components. These include assessing: (a) the target population and identifying its risk factors, behavioral determinants, and risk behaviors: (b) potential EBIs and understanding their internal logic; (c) stakeholders input and potential collaborations; and (d) the agency’s capacity to implement the intervention. Target population…	y	Step 1. Assess		Step 2: Select	Step 3: Prepare					Step 3: Prepare		Step 4: Pilot		Step 5: Implement
				Step 2: Select	Using all the assessment data gathered in the assess action step, the agency must make a final selection on the EBI in the second action step, select. This step is comparable to the decision phase in Rogers’s innovative–decision process. The assessment data will also inform the decision to adopt the EBI without modification, adapt and implement the EBI, or discard the EBI and select another, more…
				Step 3: Prepare	As shown in Table 2, the third action step, prepare, is composed of making necessary changes to the EBI, organization preparation, and pre–testing the adapted intervention. Make necessary changes to EBI: 1) Determine what changes are needed based on the assess action step assessments; 2) If needed, work with an expert on the core/internal logic of EBI; 3) Develop overall logic model and timeline …
				Step 4: Pilot	As seen in Table 3, the fourth action step, pilot, is composed of creating an implementation plan for the adapted intervention and a successful pilot test of the adapted intervention or components of the intervention. Implementation plan for adapted EBI: 1) Implementation plan for adapted EBI to include the following: –Target population –Risk factors, behavioral determinants, and risk behaviors; …
				Step 5: Implement	The implement action step is the same as implementation in Rogers’s innovative–decision process, but instead of this being where adaptation first occurs, most of the adaptation has been systematically completed in the model we are proposing. The implementation of an adapted EBI follows the same procedure as any good implementation. Because the intervention has been adapted, the agency should make…
15	AM, LA	Chen (2012)	M-PACE (Method for Program Adaptation through Community Engagement) consists of five steps that collect and incorporate participant input to create an adapted EBI.	Step 1. Convene an adaptation steering committee	Researcher and community project leaders recruit 10–12 individuals to serve on a steering committee that will oversee the adaptation process. This number was found to be optimal; having more members could make achieving consensus around program change difficult (e.g., lengthen the adjudication process), whereas having fewer members could jeopardize the ability to gain input from relevant stakehol…	?	Step 1. Convene an adaptation steering committee		Step 2. Implement the unadapted program to generate recommendations for program change				Step 3. Systematically obtain evaluations of program components	Step 4. Summarise stakeholder feedback	Step 5. Adjudicate program feedback to select program modifications
				Step 2. Implement the unadapted program to generate recommendations for program change	A fundamental feature of M-PACE is conducting the entire unadapted program with participants (rather than exposing them to sections of a program or just the program materials). Prior to initiating the program, the steering committee familiarizes itself with the original (unadapted) EBI to coordinate a high-quality implementation of the program. The unadapted program is administered under the same…
				Step 3. Systematically obtain evaluations of program components	A key component of M-PACE is the systematic solicitation of feedback on specific program components using standard social science techniques. M-PACE uses survey research and focus group methodology to triangulate participant and facilitator responses to the unadapted program. - Survey. Obtaining extensive, high-quality feedback from participants requires soliciting responses to every major progra…
				Step 4. Summarise stakeholder feedback	The contents of the weekly surveys and focus groups are compiled by designated members of the steering committee. The distributions of responses for each quantitative item are displayed in simple graphs or charts. Open-ended responses are transcribed and a full list of statements is compiled. This list is sorted into categories by theme with a measure of mentions for each theme. Results of the fo…
				Step 5. Adjudicate program feedback to select program modifications	The steering committee meets to review all feedback and make choices about how to adapt the EBI. The steering committee evaluates each response to the open-ended questions and all suggestions and ideas are raised in the focus group for importance, feasibility, and congruence. After evaluating each suggestion using these criteria, the steering committee seeks consensus on whether to adapt a specif…
16	AM, LA	van Daele (2012)	The steps of an empowerment implementation approach would be as follows: (i) developing a core component; (ii) selecting partners; (iii) assessing the fidelity/adaptation concerns with partners; and (iv) developing an overall implementation plan.	1. Developing a core component	Prior to implementation, an intervention program is developed based on a sound theoretical framework. One example is Intervention Mapping (IM), a tool for the planning and development of health promotion interventions. The first four steps of IM could be run through as follows: (i) needs assessment; (ii) preparing matrices of change objectives; (iii) selecting theory-informed intervention methods…	y						1. Developing a core component	3. Assessing the fidelity/adaptation concerns with partners	2. Selecting partners who will implement the intervention	4. Developing an overall implementation plan
				2. Selecting partners who will implement the intervention	Implementing an intervention requires the participation of partners in the field in order to guarantee its success. Given that the main goal is to adapt a previously developed intervention to the unique conditions of the real-life context in which it is implemented, the notion of participation in this context does not refer to the involvement of the end users, but to that of the implementers. In …
				3. Assessing the fidelity/adaptation concerns with partners	3.1. Deciding on practical intervention aspects: To implement an intervention, a large number of practical aspects need to be taken into consideration. Although not all of these are crucial for the intervention to be effective, they play a large role in how the intervention can be perceived and received by the target population. Aspects that are not included in the core components of the program …
					3.2. Deciding on content-related intervention aspects: It is very important that partner participation is not limited to practical aspects only and that partners are also offered the possibility to give advice on content, as the impetus for partners wanting to participate depends on the opportunities that are presented by a project (van der Velde et al., 2009). In this regard, researchers and loc…
				4. Developing an overall implementation plan	To ensure a successful implementation of the intervention, it is necessary to develop an implementation plan. This plan should specify the role of all partners involved and provide a clear timeline with an overview of what actions need to be undertaken when.
17	AM, LA	Kilbourne (2007)	There are four phases to REP [22]: pre-conditions, preimplementation, implementation, and maintenance and evolution (Figure 1).	Phase 1. Pre-conditions	Pre-conditions for intervention adoption are: the identification of the need for a new intervention for a target population; (including identification of high-burden conditions - conducted by researchers) identification of an effective intervention that fits local settings (e.g., mission of organization and benefits to the organization) (this includes interventions tested in a completed randomise…	y	Phase 2. Pre-implementation 1) input from a Community Working Group (CWG) on developing the package	Phase 1. Pre-conditions			Phase 2. Pre-implementation 2) package pilot test 3) orientation and logistics in preparing the intervention for implementation					Phase 3. Implementation				Phase 4. Maintenance and evolution
				Phase 2. Pre-implementation	Pre-implementation involves 1) input from a Community Working Group (CWG) on developing the package (including selecting community working group; refining package, its core elements and menu options based on CWG input and adjudicated by intervention developers; refining training, technical assistance approach strategies per CWG inpu - conducted by researchers, CWG (i.e., health plans, practices, …
				Phase 3. Implementation	The implementation phase begins upon the dissemination of the REP package to organizations, and continues with intervention training (including training of organization staff by researchers and staff), technical assistance (including follow-up with organisations by technical assistance expert), and evaluation (e.g., fidelity and outcomes monitoring) (including formative evaluation; model fidelity…
				Phase 4. Maintenance and evolution	Maintenance and evolution involve organizational or financial changes to sustain the intervention (e.g., incorporation into job duties, securing funding, and training new personnel) (including CWG advising on sustainability strategies; developing business case for intervention and REP process - conducted by researchers, CWG, sites), national dissemination, re-customizing intervention delivery as …
18	AM, LA	Kumpfer (2008 and 2016)	The United Nations Office of Drugs and Crime convened experts from different countries and published a recommended system for culturally adapting FEBIs. These steps were based on the team’s reflection on prior field observations over years of experience in helping governments and agencies in many countries to implement SFP and other family EBIs. In many quasi-experimental comparison field studies…	Step 1. Determine risk and protective factors and processes.	The first step is to understand the risk and protective factors in the target population from tested models, needs assessment surveys, focus groups, and local knowledge from community advisory groups.	y	Step 3. Develop your cultural adaptation team	Step 1. Determine risk and protective factors and processes.	Step 2. Select the best matching FEBI and then select the best EBI for age, gender, ethnicity, and risk level of families.					Step 5. Staffing the FEBI		Step 4. Translate into the most widely used or respected dialect ************* Step 6. Make cultural adaptations gradually			Step 7. Evaluate the culturally adapted FEBI	Step 8. Wide-scale dissemination of the culturally adapted FEBI ******** Step 9. Disseminate the results of the effectiveness of the culturally adapted version
				Step 2. Select the best matching FEBI and then select the best EBI for age, gender, ethnicity, and risk level of families.	Consider carefully the risk level of the families and match to the type of intervention dosage or strength (e.g., health promotion, universal, selective, or indicated prevention or early intervention and treatment approaches).
				Step 3. Develop your cultural adaptation team	It is advisable not to hire an external consultant in advance to revise the FEBI before the program has been piloted with the new population. Instead, an adaptation team should include the implementers piloting the program, several families in the program, the clinical supervisor, and consultation with the program developer by phone and email if not directly available for training and site visits.
				Step 4. Translate into the most widely used or respected dialect	Culturally specific FEBIs will still need local adaptation to improve cultural/context fit and language difference of cultural subgroups. Most FEBIs now have Spanish language translations, but developers soon discover that there are different dialects. The Spanish of Mexico, for example, is not the same as the Spanish of other countries. The traditions of cultural subgroups speaking the same lang…
				Step 5. Staffing the FEBI	Picking the right implementers is critical to success in both engaging families and in outcomes. The implementers should be from the culture, speak the participants’ language fluently, and understand cultural differences. Staffing adapted FEBIs is often difficult because people from the same ethnic background may lack clinical skills. To address this need for ethnic implementers, some parenting p…
				Step 6. Make cultural adaptations gradually	Start slowly with minor adaptations in language, examples, graphics, songs, and experiential exercises to make content more acceptable rather than making modifications to program content or structure. Unacceptable modifications include shortening the number of sessions or lesson length, rearranging topics or sessions, adding untested content, or changing the basic format and structure of the FEBI…
				Step 7. Evaluate the culturally adapted FEBI	Conduct quality and fidelity evaluations and pre- and post-test outcome evaluations for each cohort of families to determine if the local cultural adaptations make the program more or less effective. Also examine what cultural content increases participants’ satisfaction and engagement (Butler and Titus 2015) and which topics have been found to be culturally relevant (Parra-Cardona et al. 2016). …
				Step 8. Wide-scale dissemination of the culturally adapted FEBI	If the FEBI is getting good results and is embraced by the community, then train future implementers in the culturally adapted version. Develop training systems to widen the dissemination, which means developing a cadre of culturally matched or competent trainers of implementers. It is important that developers continue to encourage cultural adaptations, quality improvements, and outcome evaluati…
				Step 9. Disseminate the results of the effectiveness of the culturally adapted version	The process and outcome research results and lessons learned in transportation of the EB model should be published to improve the field’s knowledge on the effectiveness of culturally adapted or modified versions of EB models. Additionally, research on factors affecting selection and adoption of EBPs is also needed to promote the wider dissemination of effective family programs capable of reducing…
19	AM, LA	Wang-Schweig (2014)	We propose a multiphase approach to address key challenges in adaptation by first identifying and exploring relevant cultural factors that may affect the targeted health-related behavior before proceeding through a stage model. Phase I develops a conceptual framework for a health promotion prevention program that integrates cultural factors to ground the process. Phase II uses stage model steps. …	Step 1. Examine theory of original intervention to identify core constructs	Although GGC aims to prevent adolescent alcohol use, the behavior targeted for change is parenting practices. Key constructs of the underlying theory are parenting practices, parent–child bonding, and adolescent alcohol use. Together they form the intervention’s core components (Figure 1).	y?						Step 1-4
				Step 2. Use a macro-level theory to identify and select culturall based factors	Rather than selecting culturally based factors without a clear understanding of their relationships to changing a behavior targeted by an intervention, TTI (triadic influence) guides the selection of factors that may prove relevant. This in turn guides the research questions to pose to representatives of the cultural group for exploration.
				Step 3. Review literature on culturally important constructs	This step serves the dual purpose of gaining greater information about relevant constructs within the targeted cultural group or a similar population due to limitations in the literature, as well as to identify possible scales that may be appropriate to use to measure these same constructs for testing the conceptual framework. Support exists for unique culturally based processes within this group…
				Step 4. Add constructs for in-depth exploration and finalise the conceptual framework	The core theory was expanded by adding several constructs mentioned above, including parental goals. Cultural variables such as intergenerational cultural dissonance (ICD), also referred to here as acculturation-based conflict, were added as well given their relevance to adolescent problem behaviors among Asian American families (Choi, He, & Harachi, 2008).[...] ICD was thus added to (1) determin…
20	AM, LA	Davidson (2013)	The forty-six items covered a wide range of considerations for those conceptualizing, designing, implementing, and reporting on behavior change interventions. These items also could, however, be placed under the six broad structure and process headings shown in table 2 (i.e., Collaborative Working, Team, Endorsement, Materials, Messages, and Delivery). Not all adaptations will be necessary for su…	Collaborative working: Refers to exploratory work with the target population (Kreuter et al. 2005; Stewart et al. 2006) or community leaders (Whitt-Glover et al. 2008) to assess what may be appropriate and effective with key groups, as this varies according to heterogeneity within ethnic groups based on, for example, acculturation, geography, socioeconomic status, age, and gender. Collaborative W…	1. Exploratory phase with target population (same group as intervention group)	y (though strong behanviour change context - individual-ceterd approach)	Collaborative working ************ Team ************ Endorsement									Meterials ************* Messages	Delivery
					2. Exploratory phase with target population (different group than intervention group or cannot tell)
					3. Exploratory phase with community leaders
					4. Determine whether intervention goals and outcomes are relevant to the target population
					5. Determine whether intervention addresses health behavior patterns found in target population
					6. Determine whether evaluation instruments are developed for and validated in the target population
				Team: “Team” considerations were the matching of ethnicities and sometimes other characteristics (e.g., age, gender) of the program facilitators (Gaston, Porter, and Thomas 2007) and the individuals in the high-level planning and leadership of the intervention with the prospective target population (Banks-Wallace, Enyart, and Johnson 2004).	7. Ethnically matched intervention staff or facilitator (with qualifications)
					8. Ethnically matched peer role models or peer education
					9. Ethnically matched high-level/respected individuals and community members throughout planning, directing, reviewing, and implementing stages
					10. Ethnically matched leadership within the study
					11. Cross-cultural training for all study personnel
				Endorsement: “Endorsement” meant that ownership was fostered through linkages with individuals in the community, such as peer role models, respected individuals, and religious or spiritual leaders (Thrasher, Campbell, and Oates 2004), as well as with ethnic-specific organizations (Resnicow et al. 2002), institutions (Royce et al. 1995), and formal and informal networks (Campbell et al. 1999b), in…	12. Ethnically matched facilitators and peer role models who have successfully changed their behavior (both ethnically and behaviorally matched)
					13. Ethnically matched high-level/respected individuals to increase salience of program goals
					14. Utilizes local/respected religious/spiritual leaders
					15. Collaboration with ethnic specific institutions and professional organizations (formal)
					16. Utilizes ethnically appropriate informal networks
				Materials: The “Materials” used in the intervention were adapted for appearance—depicting individuals from the relevant population groups and using appropriate graphics and scenarios (Two Feathers et al. 2005)—and for the language used, including translation (Chen et al. 2008), interpretation (Hawthorne and Tomlinson 1997), appropriate concepts and vocabulary (Huhman et al. 2005), and considerati…	17. Material depicts individuals from target population
					18. Material (video, booklet, skits, handouts, games) in target population’s language
					19. Material reflects target population’s language use (usage, concepts, vocabulary)
					20. Material matched to reading level and literacy
					21. Material depicts appropriate graphics and scenarios (this can be heterogeneous)
					22. Ethnically appropriate media sources used to develop materials
					23. Material developed specifically for target population (by project investigators, expert opinion, tools)
					24. Materials created by members of the target population
				Messages: Intervention “Messages” targeted the population’s social and cultural values (Wang and Chan 2005), presented a proethnic approach (Kreuter et al. 2005; Ma et al. 2004), conveyed ethnic specific data (Larson et al. 2009), were based on the population’s preferences (Kristal, Shattuck, and Patterson 1999), utilized resources that the population provided (Karanja et al. 2002), and taught ne…	25. Presents ethnic specific data
					26. Guidance/messages based on preferences of target population
					27. Intervention content targets population's social and cultural values
					28. Intervention considers issues unique to target population’s context
					29. Utilizes resources from target population
					30. Utilizes and addresses target population’s norms
					31. Addresses concerns with medical programs, procedures, and medication
					32. Presents a pro-ethnic/race approach
					33. Teaches appropriate communication skills
					34. Maintains cultural significance of food
					35. Addresses discrimination and mistrust
				Delivery: The “Delivery” of the interventions was in an appropriate/preferred format (Wong et al. 2008), which considered factors such as the gender mix (Choudhury et al. 2009); employment situations (Fang et al. 2006) any structural, financial, or emotional barriers to participation (Baranowski et al. 1990; Young and Stewart 2006); and the appropriate incentives and timing/setting of the interve…	36. Reflects target population’s preferred method of communication
					37. Intervention delivered in a format preferred by target population
					38. Considers target population’s employment situations
					39. Utilizes incentives relevant to the target population
					40. Located in an ethnically appropriate/familiar location
					41. Provide ethnically appropriate food/activities/music
					42. Addresses emotional barriers
					43. Addresses physical/financial (structural) barriers to participation
					44. Encourages/involves social support
					45. Purposefully maintains an exclusive or open intervention environment as preferred by target population
					46. Gender taken into consideration
21	AM, LA	Hwang (2006)	PAMF consists of six therapeutic domains and 25 therapeutic principles. The domains include the following: (a) dynamic issues and cultural complexities, (b) orienting clients to psychotherapy and increasing mental health awareness, (c) understanding cultural beliefs about mental illness, its causes, and what constitutes appropriate treatment, (d) improving the client–therapist relationship, (e) u…	Dynamic issues and cultural complexities: 1. Be aware of dynamic sizing (e.g., knowing when to generalize and when to individualize treatments on the basis of client characteristics). 2. Be aware of and address client's multiple identities and group memberships	Rationale for treating Asian Americans: a. Helps reduce stereotyping and cookbook approaches to treating diverse clientele; reduces therapeutic rigidity, increases therapist flexibility, and individualizes treatments. b. Helps therapists understand that minority status is not a simplistic category (e.g., clients have multiple and dynamic identities and group memberships); helps therapists underst…	n (therapeutic context)
				Orientation: 3. Orient clients to therapy 4. Establish goals and structure for therapy early in treatment 5. Orient clients to a biopsychosocial or holistic approach model of disease developmetn	Rationale for treating Asian Americans: a. Decreases stigma, increases familiarity, increases comfort, reduces premature dropout b. Is congruent with goal-driven aspects of Asian culture; reduces ambiguity and provides markers of improvement c. Facilitates client understanding and is congruent with the holistic and mind–body integration extant in Asian culture
				Cultural beliefs: 6. Focus on psychoeducational aspects of treatment 7. Use cultural bridging to relate CBT concepts to Asian beliefs and traditions 8. Find ways to integrate extant cultural strengths and healing practices into the client's treatmmetn 9. Align with traditional/indigenous forms of healing 10. Understand how cultural beliefs have influenced help-seeking patterns for your client	Rationale for treating Asian Americans a. Is consistent with educational emphasis in Asian culture; empowers clients and provides them with a sense of mastery; decreases stigma and misconceptions about mental illness. b. Facilitates understanding and adherence to treatment; provides cultural context for learning and reduces culture shock to foreign psychological concepts. c. Capitalizes on aspect…
				Client-therapist relationship: 11. Teach thearapists about the cultural backgrounds of their clients 12. Therapists should be professional and present themselves as expert authority figures 13. Client-therapist roles and expectations for therapy should be clearly addressed 14. Join and engage the client by assessing family background and migration historu 15. Therapist cultural self-awareness and…	Rationale for treating Asian Americans a. Facilitates development of understanding and empathy; increases therapist sense of confidence and efficacy. b. Consistent with hierarchical traditions in Asian culture; provides assurance to clients that they are receiving expert care. c. Helps clients understand their role and the therapist’s actions and behaviors; facilitates development of realistic ex…
				Cultural differences in expression and communication: 17. Understand that the notion of psychotherapy and talking about one's problems as a method of treatment is culturally foreign to Asian clients 18. Understand cultural differences in communication styles 19. Understand and address ethnic differences in expression of distress (e.g., somatization vs. worry) 20. Address cognitive and affective s…	Rationale for treating Asian Americans: a. Asian clients may need more time to become comfortable with talking about their feelings and discussing their problems. b. Reduces miscommunication and misunderstanding; facilitates understanding of verbal and nonverbal behaviors. c. Reduces stigma associated with mental illness by targeting somatic symptoms; increases cultural congruency by providing gr…
				Cultural issues of salience: 21. Be aware of shame and stigma issues that may influence the treatment process. 22. Address and be aware of push-pull feelings and culture-related role inconsistencies that may exist between the client's cultural of origin and the culture of therapy. 23. Collaborating with family and/or spending more time understanding family relationships may be necessary. 24. Be a…	Rationale for treating Asian Americans: a. Tempers loss of face issues and stigma associated with having a mental illness; addressing these issues may reduce premature treatment dropout. b. Reduces confusion and discomfort and normalizes feelings when clients are asked to behave in a stereotypically culturally incongruous manner (e.g., pushing an Asian client to be more independent and individual…
22	AM, LA	Kemp (2016)	The Basic Plain Cake with Variations analogy presented in this paper offers a recipe for improved consideration, documentation, and measurement of both core program elements (Basic Plain Cake), which should be replicated with few, if any, changes, and acceptable local adaptations (Variations) that must enhance, but not alter, the core components. The example of the MECSH program was analyzed acco…	Core ingredients	Determining which program ingredients (and methods and equipment) are core was established through: a pre-trial narrative review of the literature, mid-trial qualitative, quantitative, and mixed-mehtod analyses of intervention processes; post-trial qualitative and mixed-method causal modeling of relationships between processes and outcomes. When exploring the availability of and going "shopping" …	no (analogy not really fitting the stepwise procedure)
				Core method	In addition to the core ingredients, successful and effective implementation of the MECSH program requires following the prescribed method. The method not only includes a number of actions (home visiting, group work, nurses working in partnership with the families, and in-reach and out-reach connection to other services and support), but also details the specific requirements of the method.
				Core equipment	Usually not listed separately, but integrated throughout, each recipe has equipment, that is, the organizational and system capacity necessary for its execution. Importantly, as analogy for MECSH, in this recipe there are stated equipment options (for example, wooden spoon or electric mixer; cake tins of various sizes). As a program embedded in local systems, the equipment available for use to en…
				Variation	When considering the appropriateness of any proposed variations in adopting sites, thought is given to both the philosophical (Is the variation consistent with the underpinning theories of MECSH?) and logistical (Can the variation be included within the method of the core program and with complementary equipment?) fit with the core Basic Plain MECSH Cake recipe (Moore et al. 2013). Further, when …
23	AM, LA	Aarons (2012)	As shown in Figure 1, the Dynamic Adaptation Process (DAP) provides a four-phased process for implementing an EBP that takes into account the multilevel context of services delivery, engages multiple stakeholders, and provides appropriate expertise and feedback during implementation to guide, monitor, and address system, organization, and model adaptations while maintaining fidelity to the core e…	Exploration phase: Consistent with the need to consider the multilevel nature of the service context [43-46], this phase involves a multilevel assessment of system, organization, provider, and client characteristics. A continuous information feedback loop is created such that information gathered during the assessments in this phase are used by the IRT to make adjustments to the way that SC is tr…	1. System-level assessment involves working with county child-welfare system and agency leaders to determine if the prerequisite conditions exist that will facilitate the implementation and sustained use of SC (includes assessment of funding/resources; internal or contracted services; politics; policies).	?	Exploration phase		Prepretaion phase							Implementation phase			Sustainment phase
					2. Organization-level assessment involves both practical concerns (e.g., training space and resources, proximity to clients, transportation availability) and organizational factors associated with successful agency operation and implementation readiness (senior leadership, team-level leadership, organizational culture and climate)...For system and organizational assessment, we conduct key informa…
					3. Provider-level assessment involves a staff survey that assesses individual factors, including staff demographics, experience with home visitation services, personal dispositional innovativeness (willingness and desire to experiment with new procedures, new tasks, or new ways of helping clients), work attitudes, and attitudes toward EBPs, as well as organizational factors such as organizational…
					4. To assess client characteristics, we obtain and assess surveillance data for the catchment area based on county reports from local authorities (e.g., child-welfare system, substance abuse treatment system, mental health system), agency reports based on local expertise, and provider reports of their experience with representative clients. Assessing individual clients in thePreparation phase is …
				Preparation phase	This phase involves making information gathered in the Exploration phase available to the entire IRT. The IRT examines exploration phase results, descriptions of service contexts, data reports, and other materials pertinent to adaptation in the proposed service context to determine what adaptations may be needed in the service context and how such adaptations are to be accomplished (implementatio…
				Implementation phase	Based on the outcome of the Adoption Decision/Preparation phase, training with adaptation support begins in the Implementation phase. In contrast to the IAU condition in which the curriculum is set, the DAP training supports changes deemed necessary by the IRT. One prominent difference between IAU and DAP conditions is the explicit inclusion and discussion of adaptation during provider training, …
				Sustainment phase	The Sustainment phase involves ongoing use of client and system data to provide feedback to the coaches and the IRT who can use that information to better understand home-visitor fidelity, client satisfaction with services, and client satisfaction with SC (also client retention; provider retention; provider satisfaction; initiating treatment; completing treatment). Clhis information iscollected i…
24	AM, LA	Yong (2016)	We derived a conceptual framework including acculturation and cultural factors positioned alongside the program's cultural anatomy (Figure 1). The proposed framework provides a basic guideline to help implement and interpret factors that may influence immigrants’ preventive health behaviours from a multilevel perspective. This perspective acknowledges that the immigrant condition is not limited t…	Macro-level factors	Consider existing policies (i.e., administrative issues such as eligibility for medical coverage)	n (therapeutic context)
					Consider healthcare facilities in host community (past experience with healthcare in the home country may affect adjustment to the health care system in the host community)
				Meso-level factors	Consider the patient-practitioner relationship
				Micro-level factors	Consider the non-familial social support network
					Consider the family social support network
				Individual	Consider the circumstances related to being new
					Consider perceptions of causes of health/illness (cultural beliefs)
					Consider perceptions of prevention behaviour (cultural beliefs)
					Consider information seeking practice (acculturative shift in health seeking behaviours)
					Consider preference for care (acculturative shift in health seeking behaviours)
					Consider how social support is sought (acculturative shift in health seeking behaviours)
					Language (acculturative shift in health seeking behaviours)
25	AM, LA	Perez (2016)	We support the idea that fidelity and adaptation coexist [23]. From our point of view, adaptations can lead either to improve on or to threaten the intervention’s underlying theory of change [42] and thus impact positively or negatively on effectiveness. For adaptive interventions, research should answer the question how an adequate fidelity-adaptation balance can be reached. One way to address t…	Intervention specific descriptors of fidelity and adaptation	To move in this direction (i.e., assessing intervention specific descriptors of both fidelity and adaptation), intervention developers need the following: first, to have a clear idea of the expected outcome(s); second, to make the functioning principles or theory of change [42] of the intervention explicit; third, to be able to state them in the form of specific descriptors of fidelity; and fourt…	n
				In our adapted framework, we propose assessing intervention specific descriptors of both fidelity and adaptation, instead of fixed subcategories of adherence alone. To move in this direction, intervention developers need the following:	1. to have a clear idea of the expected outcome(s); 2. to make the functioning principles or theory of change [42] of the intervention explicit; 3. to be able to state them in the form of specific descriptors of fidelity; 4. to establish questions to identify adaptations based on the description of the intervention. Intervention specific descriptors of adaptation are developed through answering t…
26	AM, LA	Marinez-Lora (2016)	We modified the 10-step process explicated in the Principles of Good Practice: The Cross-Cultural Adaptation Process for Patient-Reported Outcomes Measures, developed by the International Society for Pharmacoeconomics and Outcomes Research (ISPOR)...Specifically, some of the ISPOR recommendations were impractical due to time and resource constraints (e.g., multiple forward and backward translatio…	Step 1: Preparation	- Permission from developers and publishers; - Identificaiton of translators - Panels or local experts	no (strong focus on language adaptation)
				Step 2: Forward translation	Translation from original language to target language
				Step 3: Back-translation	Translation from the target language back to the original language
				Step 4: Review of back translation	Comparison of the back-translated version to the original to identify discrepancies between the two
				Step 5: Harmonizing (etic perspective)	Revising the translation and confirming it accurately reflects underlying prinicples of HNC and how parent training concepts/constructs are typically translated in the professional literature in Latin America and Spain
				Step 6: Review by panel of local clinical experts (emic perspective)	Panel members were asked to review translation of materials for their professional use and the handouts for parents' use
				Step 7: Harmonizing (emic and epic perspectives)	Internal team incorporated recommendations from local clinical panel while maintaining faithful to the intervention
				Step 8: Review by panel of local parents experts (emic perspective)	Panel members were asked to review translated parent handouts
				Step 9. Harmonizing (emic and epic perspectives)	Internal team incorporated recommendations from local parent panel while maintaining faithful to the intervention
				Step 10: Proof reading
				Step 11: Final language adaptation
27	AM, LA	Backer (2002)	Program developers and implementers are asking for help in dealing with the ultimate practical question: “how to actually make a balance between fidelity and adaptation for a particular program in a particular setting.” A set of six guidelines for balancing fidelity and adaptation are offered below as a preliminary response. Fidelity concerns should be addressed at the level of a causal model for…	1. Identify and understand the theory base behind the program	Published literature on the program should provide a description of its theoretical underpinnings; if not, an inquiry to the program developer may yield this information. This may or may not include a logic model that describes in linear fashion how the program works. The theory and logic model are not in themselves core components of a program, but they can help identify what the core components…	y				1. Identify and understand the theory base behind the program		2. Obtain or conduct a core components analysis of the program	3. Assess fidelity/adaptation concerns for the particular implementation site	4. Consult as needed with the program developer ******************** 5. Consult as needed with the organization/community	6. Develop an overall implementation plan based on these inputs
				2. Obtain or conduct a core components analysis of the program	This will provide implementers with a roster of the main “program ingredients,” and at least some sense of which components are essential to likely success and which are more amenable to modification, given local conditions. In essence, core components analysis represents a bridge between developer and implementer, and between fidelity and adaptation. Ideally, the program developer or a third par…
				3. Assess fidelity/adaptation concerns for the particular implementation site	This step means determining what adaptations may be necessary, given the target population, community environment, political and funding circumstances, etc. And it means determining what core components are especially critical to address fidelity, given these same circumstances.
				4. Consult as needed with the program developer to review the above steps and how they have shaped a plan for implementing the program in a particular setting	This may also include actual technical assistance from the developer or referral to peers who have implemented the program in somewhat similar settings.
				5. Consult with the organization and/or community in which the implementation will take place	This is a process to allow fears and resistance to surface, build support for the program, and obtain input on how to do the implementation successfully.
				6. Develop an overall implementation plan based on these inputs	Include a strategy for achieving and measuring fidelity/adaptation balance for the program to be implemented, both at the initial implementation and over time. By addressing all of the complex stages of implementation, such a plan can increase the opportunities for making choices that shape a program, while maintaining good fidelity.
28	AM, LA	Goldstein (2012)	As with assessment development, manual adaptation can be considered a step-wise process. The proposed steps in Figure 1 can guide the revision of a manualbased treatment for use with a population that differs from the one for which the treatment was originally designed. The underlying theory and mechanisms of action that were empirically supported in the original manual remain constant through th…	Step 1. Choose a base manual for adaptation	After identifying the population’s clinical need, a thorough literature search must be conducted with three primary goals: (a) identify whether an empirically supported intervention exists for the specific clinical target (e.g., anxiety, depression, anger management) and identify the intervention’s stage of research development and evaluation; (b) review the manual’s theoretical foundation and me…	y			Step 1. Choose a base manual for adaptation - Identify an empirically supported intervention			Step 1. Choose a base manual for adaptation - Review the intervention’s theory and mechanisms of action	Step 2. Conduct a focus group with the new target population			Step 3. Make initial manual revisions	Step 4. Pilot initial revisions of the manualised intervention	Step 5. Conduct facilitator focus group ********** Step 6. Acquire expert review of the revised manual ********** Step 7. Incorporate staff and expert feedback *********	Step 8. Conduct an initial, open trial of the revised manual-based intervention. ********* Step 9. Conduct randomised controlled trial of revised manual-based intervention
				Step 2. Conduct a focus group with the new target population	Prior to initial manual adaptation, a focus group with the target population should be conducted to obtain feedback about the proposed content and structure of the intervention. Focus group size, information-gathering methodology, level of specificity requested, and abstractness of questions will depend on the target population. With some populations, researchers may want to seek the input of peo…
				Step 3. Make initial manual revisions	Step 3: Make Initial Manual Revisions. After carefully examining research and theory about the target population and area of clinical interest, and determining which focus group information should be incorporated, the researchers can begin the initial adaptation of the original empirically supported manual. This initial modification process may include changes to both the manual’s content and its…
				Step 4. Pilot initial revisions of the manualised intervention	Researchers should pilot the initial revisions of the manualized intervention to examine the feasibility of the revised intervention with the target population, as well as to identify additional structural and content changes that might be needed. A pilot study’s design should vary according to both the feasibility of the study and the needs of the researchers (Kazdin, 2001). Researchers should a…
				Step 5. Conduct facilitator focus group	After creating a second-draft of the adapted manual, researchers should conduct one or more focus groups with a sample of potential facilitators (i.e., providers who would conduct the intervention after it is tested and disseminated, such as school counselors, social workers, criminal justice staff, teachers, or outpatient treatment providers). Researchers may have conducted focus groups with tar…
				Step 6. Acquire expert review of the revised manual	Before incorporating the feedback obtained during the facilitator focus group, the second draft of the adapted manual also should be reviewed by a panel of experts with extensive experience with the clinical area of interest, the target population, and relevant cultural diversity. Overall, feedback from the expert panel should be solicited using both open-ended and highly structured methods in a …
				Step 7. Incorporate staff and expert feedback	After obtaining feedback from potential facilitators and the expert panel, the researchers need to decide how best to evaluate and possibly incorporate feedback from diverse stakeholder groups. The researchers should develop guidelines for determining appropriate actions to address feedback.
				Step 8. Conduct an initial, open trial of the revised manual-based intervention.	After incorporating facilitator and expert panel feedback, the researchers should conduct an open trial of the newly revised manual. Similar to the pilot study, the initial open trial is designed to obtain participant and facilitator feedback, monitor participants’ compliance and facilitators’ adherence, and determine whether the manual needs any additional clarifications prior to the RCT. In add…
				Step 9. Conduct randomised controlled trial of revised manual-based intervention	Once the RCT version of the manual is finalized, along with the facilitator- training manual, RCT procedures must be outlined in detail. First, the ethical, financial, and practical constraints of research may limit the choices of control groups in an RCT. In theory, many potential control group options exist, including treatment as usual, attention placebo, no-treatment control, wait-list contro…
29	AM, LA	Domenech-Rodriguez (2005)	The outline for the Cultural Adaptation Process Model has three general phases and ten specific target areas. The three phases outline the general process of adapting an intervention. Phase 1 outlines the iterative process among all those involved in the adaptation process. During this phase, a balance between community needs and scientific integrity is sought. Phase 2 involves the selection and …	Phase 1.	It outlines the iterative process among all those involved in the adaptation process. During this phase, a balance between community needs and scientific integrity is sought: 1. Change agent and opinion leader collaborate; 2. opinion leader examines innovation fit with minority mental health literature; opinion leader assesses community need; 3. evaluates adaptations to intervention; 4. opinion l…	y	Phase 1. iterative process among all those involved in the adaptation process		Phase 2. a) selection and adaptation of evaluation measures							Phase 2. b) adaptation and revision of the intervention		Phase 3.
				Phase 2.	It involves the selection and adaptation of evaluation measures, as well as the parallel process of adaptation evolution in light of the process of reinvention: 1. OL and CA tailor intervention a priori; 2. OL evaluates measures for theoretical and cultural appropriateness; 3. test and revise with input from CA; OL test and revise: observes adaptation, reinvention (consults with CA). During Phase…
				Phase 3.	It focuses on integrating the observations and data gathered in Phase 2 into a packaged, new intervention. This phase also involves continued collaborations with the change agent for potential decentring of the original intervention: 1. Adaptations to new intervention, measurements, decenter original; 2. replicate (may include new OLs). It focuses on integrating the observations and data gathered…
			A Cultural Framework In addition to having a plan for how to collaborate, having a cultural framework is pivotal for proceeding with cultural adaptation. Because we both work with Latino/a populations, the following framework is illustrated with this population in mind, Wewill first summarize the cultural framework and then provide a specific example for how it could be applied. The model weare u…	Gathering Focus Group Data	In our work, the purpose of conducting focus groups is to assess Latinos/as cultural values and attitudes toward parenting as the primarysource of information used to guide the adaptations made to the model (e.g. parenting practices, developmental expectations). Focus group participants will also be asked abour whatfactors they believe wouldfacilitate and increase or decrease thelikelihood of suc…
				Toward Developing Ecological Validity and Cultural Sensitivity: The Cultural Grid Approach	The eight elements proposed by Bernal and colleagues (1995) will be used as theoretical framework for making cultural adaptations, The elements— language, persons, metaphors, content, concepts, goals, methods, and context— will be integrated into the interview schedule in order to help inform how each of thefive core PMTO components may be adapted.
					The qualitative data obtained from parents during the focus groups will be placed on a 5x8 cell matrix containing information about the five topics introduced each week and the eight elements thatwill be used as a framework forincreasing ecological validity and cultural sensitivity with Latino/a families. This system of categorizing data will allow for a systematic way to develop each sectionof t…
				Part II: Manualizing Adaptations to the Intervention	After in-depth data has been collected and analyzed to provide a rich description of how the PMT-O core components may be modified and extended, the process of manualizing these changes begins. It is anticipated that the manual will address several of the dimensions included in Bernal andcolleagues’ model, such as more visual and culturally appropriate illustrations or stories to explain the five…
30	AM, LA	RTIPs	If you plan to adapt this program for use with your population, consider these nine recommended guidelines:	1. Determine the needs of your audience and whether this program addresses those needs.		y		1. Determine the needs of your audience and whether this program addresses those needs.		2. Review the program and its materials with your intended audience for feedback on its appropriateness (see Program Adaptation Checklist).	3. Define the extent of adaptation needed and potential ways to implement the new program.				4. Develop “mock-up” versions of the adapted products.	5. Work with expert advisors to ensure that the adapted products maintain the accuracy of the originals.	6. Pilot test the adaptation with representatives from your audience (see Pilot Testing).	7. Modify or revise the adapted program and products based on pilot test feedback. ********** 8. Implement the program.	9. Evaluate the effectiveness of your adapted program and products.
				2. Review the program and its materials with your intended audience for feedback on its appropriateness (see Program Adaptation Checklist).	When reviewing the program and associated products (see guideline 2), pay attention to the following aspects and consider the appropriateness of them to your audience: 1. Objectives: The program’s content is built to meet its overall objectives. Be certain that these objectives fit the needs of your audience. 2. Approach used (premises, concepts, theory): Good programs make assumptions about what…
				3. Define the extent of adaptation needed and potential ways to implement the new program.
				4. Develop “mock-up” versions of the adapted products.
				5. Work with expert advisors to ensure that the adapted products maintain the accuracy of the originals.
				6. Pilot test the adaptation with representatives from your audience (see Pilot Testing).
				7. Modify or revise the adapted program and products based on pilot test feedback.
				8. Implement the program.
				9. Evaluate the effectiveness of your adapted program and products.
31	AM, LA	Hwang (2009)	The purpose of this paper is to introduce the Formative Method for Adapting Psychotherapy (FMAP) framework, a community-based bottom-up approach for culturally adapting psychotherapy. The FMAP approach consists of 5-phases: (a) generating knowledge and collaborating with stakeholders (b) integrating generated information with theory and empirical and clinical knowledge, (c) reviewing the initial …	Phase 1. Generating knowledge and collaborating with stakeholders	The first step of implementing the FMAP is to decide which stakeholders to involve and when to involve them. According to the FMAP, there are generally six main categories of stakeholders, including (a) mainstream health and mental health care agencies, (b) mainstream health and mental health care providers, (c) community-based organizations and agencies, (d) traditional and indigenous healers, (…	y (but psychotherapy focus)	Phase 1. Generating knowledge and collaborating with stakeholders	Phase 2. Integrating generated information with theory and empirical and clinical knowledge		Phase 3. Review of culturally adapted clinical intervention by stakeholders and further revision							Phase 4. Testing the culturally adapted intervention	Phase 5. Synthesizing stakeholder feedback and finalizing the culturally adapted intervention
				Phase 2. Integrating generated information with theory and empirical and clinical knowledge	Information generated from our community-based focus groups was synthesized with the PAMF framework, extant theories, empirically supported therapy literature, my previous experience conducting therapy in a variety of community-based settings, and my continued private practice experience. The PI then began writing a new culturally adapted cognitive- behavioral therapy manual. Details of the adapt…
				Phase 3. Review of culturally adapted clinical intervention by stakeholders and further revision	After writing the culturally adapted manual, four additional hours of focus groups were conducted with the therapists. Focus groups were conducted in English, with some portions being discussed in Chinese when beneficial. Initial impressions of the new intervention (English and Chinese versions) and feedback for improvement were elicited. Feedback was used to finalize the manual before clinical t…
				Phase 4. Testing the culturally adapted intervention	The final intervention includes a 12 week program and is currently being used in a clinical trial funded by the National Institute of Mental Health (NIMH). A variety of clinical and cultural outcome measures (from clients, therapists, and independent assessors) are being used to test the efficacy of the interventions, including symptom reduction, treatment satisfaction, premature dropout, working…
				Phase 5. Synthesizing stakeholder feedback and finalizing the culturally adapted intervention	Clients who finish the treatment will be asked to participate in an interview to elicit feedback regarding their experiences, what they found useful, what they did not like, and their recommendations for treatment improvement. Therapists will also participate in an exit interview, both individually and as a group so that additional recommendations can be integrated. The PI will use this informati…
32	LA, AM	Rolleri (2014)	Effective program adaptations are best made when they are addressed throughout the program-planning process. For example, assessments of the youth to be served and the capacity of the organization to deliver the program will yield important data that can be used when planning adaptations. Similarly, an understanding of how to select the program best matched to the youth being served will help lim…	Selecting Evidence-Based Programs and Engaging Developers	The initial step in the project was to develop criteria, described in a supporting article, for classifying a program as evidence-based (Rolleri, Wilson, Paluzzi, & Sedivy, 2008). Next, DRH and ETR conducted an extensive review of existing EBIs, from which five programs were selected for the development of adaptation guidelines based on usage by CDC DRH PSBA grantees. [...] Once the EBIs were sel…	y		Step 1: Determinant-Activity Matrix	Step 0: Selecting Evidence-Based Programs and Engaging Developers		Step 2: Behavior-Determinant-Intervention (BDI) Logic Model	Step 3: Core Components	Step 4: Green/Yellow/Red Light Adaptations		Step 5: Fidelity and Adaptation Monitoring Logs ********** Step 6: Companion Resources
				Step 1: Determinant-Activity Matrix	The adaptation team initiated analysis of each evidence-based intervention by reviewing the activities in every lesson and coding them for answers to the following two questions: a) What psychosocial determinant is this activity trying to change? b) What teaching method is being used to teach it? In addition, the team estimated the time spent on each determinant and on each teaching method in the…
				Step 2: Behavior-Determinant-Intervention (BDI) Logic Model	After analyzing each program’s activities, we developed a preliminary BDI logic model describing the link between activities and goals for each EBI. The BDI logic model is a program-development and evaluation tool that guides program developers through four sequential steps. [...] The four elements of a BDI logic model are a) establish a health goal (e.g., reduce teen pregnancy), b) identify and …
				Step 3: Core Components	After developing the BDI logic model for each program, the adaptation team was better able to identify the curriculum’s core components, the essential pieces of a curriculum that are responsible for its effectiveness. […] In the CDC DRH/ETR project, the adaptation team created a typology for core components that included three categories: core content components, core pedagogical components, and …
				Step 4: Green/Yellow/Red Light Adaptations	With the core components established, the team and developer partners moved to the specific adaptation guidance for each EBI. It was important to ensure that the guidance was straightforward and practitioner-friendly. Therefore, CDC DRH/ETR developed an easy system known as the Green/Yellow/Red (GYR) Light Adaptation guidance tool. The GYR framing allowed for a clear and practical way to define a…
				Step 5: Fidelity and Adaptation Monitoring Logs	Using the core components tables and the GYR light adaptation tables, fidelity and adaptation monitoring logs were developed for each of the adaptation kits.[…] These basic logs are a tool that can help practitioners assess their implementation of an EBI with planned adaptations, affirm what is going well in the implementation, and identify areas that can be in improved in the future.Based on man…
				Step 6: Companion Resources	Based on practitioner feedback, we developed six annotated lists of resources for practitioners to use when making informed green and yellow light adaptations. These lists were resources related to adolescent reproductive health data; teen pregnancy, STIs, and HIV; common pedagogical methods used in evidence-based interventions; program assessment and evaluation; cultural competency; and program …
34	LA	Bartholomew (2016)	In this chapter, we illustrate the use of IM for adapting EBIs. Our main perspective in this chapter is conducting program adaptation using a systematic evidence- and theoryinformed approach. Doing so, planners can maintain fidelity while still allowing for program adaptation to improve fit (van Deale et al., 2014), whereas Backer (2001) notes that the question is not whether things will change, …	Step 1. Conduct a Needs Assessment, Assess Organizational Capacity, and Create Logic Models	A. Conduct a needs assessment to describe the health/behavior problems and develop a logic model of the problem The first step of adapting an EBI is to fully understand the health problem in the new site. Understanding the problem means confirming its importance (prevalence, incidence, impact) in the new community among the risk groups there. If the problem of interest to the community is a behav…	y		Step 1. Conduct a Needs Assessment, Assess Organizational Capacity, and Create Logic Models	Step 2. Search for Evidence-Based Interventions		Step 3. Assess Fit and Plan Adaptations				Step 4. Make Adaptations	Step 5. Plan for Implementation			Step 6. Plan for Evaluation
				Step 2. Search for Evidence-Based Interventions	A. Search for interventions to address the health problem/risk behavior/environmental factor There are several ways in which a team may identify an evidence-based program. It could have been identified and required by a funder or a supervisor, it may have been recommended by a colleague, the planner may have seen it presented at a conference or meeting, or the planner may identify the EBI from an…
				Step 3. Assess Fit and Plan Adaptations	A recommended starting point for this step is to organize the intervention materials into smaller parts that will be easy to analyze for aspects of fit. Parts of a program might be described as components, such as materials, activities, or sets of materials and activities. (Figure 10.4) A. Judge behavioral and environmental fit and list adaptations For judging behavioral and environmental fit (th…
				Step 4. Make Adaptations	A. Prepare design documents for adaptation. Table 10.4 (see Case Study below) provides an example of a simple template for preparing a document to guide adaptations. The template links the planned change and the location of the change in program materials and activities. It also cues the team to write the messages that support the change. B. Pretest adapted materials Once the team has decided whe…
				Step 5. Plan for Implementation	A. Identify potential implementers, implementation behaviors, and outcomes This Step should benefit from the assessment of organizational capacity conducted in Step 1 and from instruction in Chapter 8. In Step 5, program planners consider the implementation protocol for the original program (if they can find it) and compare it to implementation considerations and constraints for the new site to c…
				Step 6. Plan for Evaluation	A. Use logic model to write evaluation questions (for behavior, environment, and determinant changes; process; adaptations) “Effect” evaluation questions focus on the impact of the EBI on quality of life, health indicators, behaviors, environmental conditions, and program objectives (determinants, performance objectives, and change objectives). Evaluators usually do not propose to measure all pro…

## Sheet: Process overview_21.02.2019
							Exploration phase			Preparation phase			Implementation phase			Sustainment phase
					OLD steps		Step 2	Step 3	Step 4 + 6	Step 7	Step 5 + 9	Step 1 + 8	Step 10	Step 11	Step 12	Step 13	Step 14
Nr	Extractor's initials	First author (year)	Overview of the process	Procedure/phase of adaptation	OLD Definition/ description of the procedure/ phase	clear stepwise procedure (y=yes, n=no) - if no provide reason	Initial assessment	Intervention selection	Administration (e.g., theater testing) ****** Identify the program's core components and best-practice characteristics	Identify and categorize mismatches between the original progam model or materials and the new context	Develop a program model ****** Development of an implementation plan	Establish infrastructure for translating partnership ****** Build community capacity for delivery	Adapt the original program materials	Testing	Revisions and further adaptations	Evaluation	Maintenance and evolution
					NEW steps		Step 1	Step 2	Step 3	Step 4	Step 5	Step 6	Step 7	Step 8	Step 9	Step 10	Step 11
Nr	Extractor's initials	First author (year)	Overview of the process	Procedure/phase of adaptation	NEW Definition/ description of the procedure/ phase	clear stepwise procedure (y=yes, n=no) - if no provide reason	Initial assessment	Intervention selection	Explore the intervention (i.e., program theory, core components, fidelity)	Identify potential mismatches	Develop a program model/ implementation plan	Establish supporting infrastructure, team, partners and/or committees to build build capacity for delivery	Implement the adapted intervention	(Pilot)Testing	Revision and further adaptation	Evaluation	Maintenance and evolution
1	AM	Card (2011)	In our framework, the adaptation process consists of the following seven steps: (1) Select a suitable effective program; (2) gather the original program materials; (3) develop a program model; (4) identify the program’s core components and best-practice characteristics; (5) identify and categorize mismatches between the original program model or materials and the new context; (6) adapt the origin…	Step 1. Select a suitable effective program	Some questions to consider when selecting a program for one’s priority population include: • Does the intervention have behavioral and health status goals such as increasing condom use, increasing use of clean needles, reducing sexually transmitted infection (STI) rates that are relevant for and acceptable to the new population and community? • Has the intervention shown strong evidence of having…	y		Step 1. Select a suitable effective program	Step 2. Gather the original program materials ****** Step 4. Identify the program's core components and best-practice characteristics	Step 5. Identify and categorize mismatches between the original progam model or materials and the new context	Step 3. Develop a program model		Step 6. Adapt the original program model, if warranted ****** Step 7. Adapt the original program materials
				Step 2. Gather the original program materials	The first step in the program adaptation process is to acquire all the original materials for the intervention of interest, such as a statement of the goals and objectives of the program, a summary of the underlying theory of change or rationale for the program, the curriculum or protocol guide, a teacher or facilitator manual, student or participant workbooks, and any videotapes, CD-ROMs, or DVD…
				Step 3. Develop a program model	The primary purpose of developing the program model as part of the adaptation process is to understand the relationships between the original components and key outcomes of the selected intervention and help assess whether these relationships are still logical and robust once the model has been adapted for a new context. Sometimes a program developer can supply the program model along with the ot…
				Step 4. Identify the program's core components and best-practice characteristics	This step involves identification of core components and best-practice program characteristics that should be preserved when the program is adapted. Should information regarding core components for the selected program be unavailable, the next best option is to identify and preserve those best practice elements in the original intervention that reflect characteristics common to effective programs.
				Step 5. Identify and categorize mismatches between the original progam model or materials and the new context	Having developed a program model and identified its relevant core components and best-practice characteristics, the next step of the adaptation process is to identify (list and describe) mismatches between the original program and the new context. Mismatches can be found in (a) program goals or objectives; in (b) characteristics of the priority population, such as age or developmental level; cult…
				Step 6. Adapt the original program model, if warranted	If a long-term goal or a mid- or short-term objective is being eliminated (e.g., for lack of relevance to new context), then those components (activities and services) serving only the eliminated goal(s) or objective(s) can be eliminated. If there is no change to the goals or objectives, but one or more program components are found to be discrepant with what is acceptable to the new priority popu…
				Step 7. Adapt the original program materials	Once the adapted program model has been finalized, the materials for implementing the program can be revised as needed. Curriculum or protocol guides, teacher or facilitator manuals, student or participant workbooks, videos, brochures, posters, and other materials should be carefully reviewed for reducing mismatches and addressing datedness. In doing so, consider the following five questions: 1. …
2	AM, RE, LA	Aarons (2017)	To describe the adaptations that need to occur during scaling-out, we build on commonalities that are present in three implementation frameworks, the Exploration, Preparation, Implementation, Sustainment (EPIS) framework [47], the Dynamic Sustainability Framework [40], and the Consolidated Framework for Implementation Research (CFIR) [48]. In addition, the EPIS framework led to the development of…	Step 1.	One of the first steps in scaling-out is to delineate the core elements of the EBI to be implemented. We define core EBI elements as activities or components of an intervention that are necessary in order to obtain the clinical or public health outcomes [58, 64–66]. If core elements are well-defined then it is possible to determine what is and what is not adaptable [48] (at least for the EBI). To…	n
3	AM, ER, LA	Wingood (2008)	The ADAPT-ITT model consists of 8 sequential phases that inform HIV prevention providers and researchers of a prescriptive method for adapting EBIs.	Phase 1. Assessment (formative evaluation)	...involves conducting focus groups, elicitation interviews, or needs assessments with the new target population. Several researchers have documented the importance of assessment as part of the adaptation process. Formative evaluations are necessary to assess the HIV-associated behavioral and psychosocial risks of the new target population, their preferences for intervention content and delivery,…	y	Phase 1. Assessment (formative evaluation)	Phase 2. Decision		Phase 3. Administration	Phase 4. Production	Phase 5. Topical experts	Phase 6. Integration	Phase 7. Training ****** Phase 8. Testing
				Phase 2. Decision	...involves: (1) reviewing the HIV interventions defined as EBIs in articles and publications written by the CDC,3–5 (2) deciding which EBI to select for the new target population, and (3) deciding if the EBI should be adopted or adapted. Deciding which EBI to select requires examining the ‘‘goodness of fit’’ between the original EBI and the proposed adapted EBI, with respect to the primary outco…
				Phase 3. Administration	...involves using an innovative pretesting methodology known as theater testing to adapt the EBI. Theater testing is a type of pretesting methodology that is commonly used to test products, such as television advertisements, videos, print advertisements, and public service announcements. Using this methodology, participants typical of the intended audience (the new target population) are invited …
				Phase 4. Production	...involves producing draft 1 of the adapted EBI. Production of draft 1 of the adapted EBI involves balancing the need to maintain fidelity to the core elements, the underlying psychosocial theory, and the internal logic of the original EBI with numerous priorities, including the capacity of the agency to modify and implement the adapted EBI, the resources available from key stakeholders, the res…
				Phase 5. Topical experts	...involves identifying consultants who possess significant expertise in substantive content areas, relevant to draft 1 of the adapted EBI, for which the agency perceives a lack of expertise. Specific steps: - Identify topical experts; - Actively involve topical experts in adapting the EBI
				Phase 6. Integration	...involves integrating content provided by the topical experts into the adapted EBI. The integration of content from the topical experts results in a second draft (draft 2) of the adapted EBI. Integration of intervention content suggested by the topical experts is weighed by prioritizing the capacity of the agency to implement the suggested adaptation and by maintaining fidelity to the core elem…
				Phase 7. Training	...involves training personnel, including: (1) facilitators in group management and facilitation skills, (2) recruiters and retention staff in effective recruitment and retention techniques, (3) assessment staff in administering the study assessments, and (4) data management staff in managing the study data. Additionally, topical experts may be actively involved in training facilitators on materi…
				Phase 8. Testing	...involves 2 discrete steps. The first step involves conducting a pilot test with approximately 20 participants from the new target population of draft 3 of the adapted EBI. The CDC’s adaptation process has also identified pilot testing as a key step in the adaptation process.6 The pilot test serves as a ‘‘dress rehearsal’’during which the agency uses trained staff to implement the adapted EBI. …
4	AM, LA	Lau (2006)	In this article, I propose an approach to the selective adaptation of EBTs for targeted communities that is systematically guided by evidence. This approach to adaptation prioritizes the use of data to (a) selectively identify target problems and communities that would most benefit from an adapted intervention approach and (b) direct the design of treatment adaptations. By advocating a selective …			n
5	AM, LA	Lee (2008)	The Planned Adaptation approach consists of four steps. Figure 1 presents these four steps as a logic model in relation to the ISF.	Step 1. Examine EBP theory of change	in order to effectively adapt an EBP, it is essential that the program have a discernable theory of change. As described in the ISF, those in the Synthesis and Translation System contribute substantially to this process by creating accessible research products such as metaanalyses, technical and research reports, and literature overviews that highlight key elements of program theory and core comp…	y	Step 2. Identify population differences		Step 1. Examine EBP theory of change				Step 3. Adapt program content			Step 4. Adapt evaluation strategy
				Step 2. Identify population differences	Examine how the original and new target populations diverge in ways that interact with the mechanisms of change and moderators identified in the program theory. A key question is whether specific program processes are generalized across populations. Not all group differences are necessarily important (see discussion of cultural and race/ ethnic differences, below). One must consider how differenc…
				Step 3. Adapt program content	Once core and modifiable elements of the program are identified, along with population differences, program adaptations can be considered in a systematic way. The adapted program will contain the core mechanisms of change indicated by the program theory, while accommodating important characteristics of the new population through adaptations to the modifiable elements of the program. Thus, the ada…
				Step 4. Adapt evaluation strategy	Although outcome evaluation is not a key component of the ISF, evaluation is a reality in many practice environments and is, therefore, a consideration during program implementation. Because Planned Adaptation promotes a priori consideration of how and why population differences may influence the program before significant adaptations are underway, implementation monitoring and evaluation measure…
6	AM, LA	Napoles (2013)	We identified 7 iterative, nonlinear implementation phases in health-disparity communities: 1. Establish infrastructure for translation partnership; 2. identify multiple inputs (information gathering); 3. review and distil information (synthesis); 4. adapt and integrate candidate program components (translation); 5. build general and specific capacity (support system); 6. implement intervention (…	Phase 1. Establish infrastructure for translation partnership	Infrastructure is needed to facilitate collaboration and communication among researchers, stakeholders, and community partners. This phase involves 3 steps: (1) identify partners and secure their involvement; (2) explicitly delineate roles and responsibilities, and (3) secure academic-community partnership funding for dissemination and implementation research.	y	Phase 2. Identify multiple inputs - information gathering	Phase 2. Identify multiple inputs - information gathering	Phase 3. Review and distill information - synthesis		Phase 4. Adapt and integrate program components - translation	Phase 1. Establish infrastructure for translation partnership ****** Phase 5. Build general and specific capacity-support system	Phase 6. Implement intervention - delivery system			Phase 7. Develop appropriate design and measures - evaluation
				Phase 2. Identify multiple inputs - information gathering	Part of the ISF synthesis system pertains to identifying inputs (e.g., evidence and knowledge from multiple sources). We specify 4 steps: (1) identify multiple candidate EBIs, materials, and procedures; (2) identify community best practices; (3) identify contextual factors; (4) conduct formative research with community stakeholders.
				Phase 3. Review and distill information - synthesis	This complex phase involves having partners review and synthesize inputs while balancing fidelity and fit. We specify 2 steps: (1) review EBIs, community best practices, and formative research results in terms of how they can be integrated into an intervention, and (2) consider how components can accommodate population characteristics, delivery system, and community context. These steps are done …
				Phase 4. Adapt and integrate program components - translation	This phase entails making adaptations to generate a program prototype and involves 2 steps: (1) design needed adaptations; (2) create and pretest program prototype. Adaptations are implemented through drafts of program manuals and procedures. Because adaptations are likely to be extensive, pretesting is important. Pretests of program components and procedures using mixed methods can identify need…
				Phase 5. Build general and specific capacity-support system	This phase acknowledges community capacity building to address health equity (37) and practical issues involved in full-scale community adoption. We specify 2 steps: (1) build capacity of community organizations delivering the intervention, and (2) build community capacity for practical sustainability.
				Phase 6. Implement intervention - delivery system	Phase 6, from the ISF delivery system for ongoing implementation, involves 2 steps: (1) implement and monitor the intervention in community settings, and (2) provide ongoing technica support. Tracking and reporting the multilevel processes necessary to deliver interventions in disparity communities is important to contextualize the study and provide information for gauging the intervention’s exte…
				Phase 7. Develop appropriate design and measures - evaluation	Numerous issues have been raised about appropriate study designs and measures to evaluate translated interventions in community settings. Two steps include developing relevant and appropriate designs and measures. To assess the effectiveness of programs in community settings, evaluation models other than RCTs are appropriate. RCTs may not be feasible in community settings because inverstigators h…
7	AM, LA	Netto (2010)	This paper synthesizes the nature of adaptations in targeted interventions for minority ethnic communities, considers the underlying rationale for the adaptations and offers five principles to inform the planning of future interventions for such communities. Finally, five generalizable principles or ‘third-order interpretations’ are offered in the third column of Table 1. Each principle addresses…	Principle 1. Use community resources to increase intervention accessibility	Several studies drew on community resources to publicize the intervention and increase its accessibility, using ethnic-specific media and networks, local community leaders and community events (Snowdon, 1999; Williams and Sultan, 1999; Jenum et al., 2006). ‘Reciprocal translation’ of the concepts from one study into other similar studies (Noblit and Hare, 1988) led to the insight that these adapt…	y	Principle 1. Use community resources to increase intervention accessibility			Principle 2. Identify and address barriers to access and participation in intervention ****** Principle 3. Develop communication strategies which address language use and differential information requirements	Principle 4. Identify and work with cultural or religious values that either motivate or inhibit behavioural change	Principle 1. Use community resources to increase intervention accessibility				Principle 5. Accommodate degrees of cultural affiliation in the planning and evaluation of targeted interventions.
				Principle 2. Identify and address barriers to access and participation in intervention	Several studies reported measures to increase participants’ access to intervention activities, for example, by providing transport (Mathews et al., 2007) or keeping costs of participation low (Lew et al., 1999). These measures took account of the disadvantaged socio-economic position of many target groups. These studies illustrate the need to adapt interventions to take account of gender and disa…
				Principle 3. Develop communication strategies which address language use and differential information requirements	Many studies employed conventional means of overcoming language barriers, for example, through bilingual facilitators. This led us to identify the strategy of not only overcoming language barriers but exercising sensitivity to language use.
				Principle 4. Identify and work with cultural or religious values that either motivate or inhibit behavioural change	Studies that reported supporting participants in making attitudinal or behavioural changes by highlighting the compatibility of health promotion messages with their beliefs (Ma et al., 2004a, c) led us to identify the concept of working with participants’ cultural values to motivate behavioural change. Attempts to translate the principle into Netto et al.’s (Netto et al., 2007) study identified t…
				Principle 5. Accommodate degrees of cultural affiliation in the planning and evaluation of targeted interventions.	Ma et al. (2004a) was the only study to explicitly identify the need to take account of varying degrees of cultural identification and acculturation among the target population. However, two studies used the concept to explain the partial effectiveness of the intervention. Sun et al. (1999) suggested that Chinese-American youth who held both traditional Chinese and mainstream American values need…
8	AM, LA	Barrera (2006)	There is a growing consensus about the steps investigators might take to design adaptations to both engagement and intervention procedures. Lau’s examples of adaptation strategies, other literature, and our own experience with adaptations suggest a possible sequence of adaptation stages. Extrapolating from Lau’s examples and recommendations of others, we describe a sequence for developing adaptat…	Information gathering	The goal of this stage is to identify ideas that have the best chances of rectifying the disparities that created the need for adaptation. In this stage, investigators can be involved in several concurrent activities to become better informed about the form and content of needed adaptations. They could search the literature for promising ideas, conduct quantitative surveys to assess characteristi…	y	Information gathering				Preliminary adaptation design			Preliminary adaptation tests		Adaptation refinement
				Preliminary adaptation design	Ideas that are gathered during the first stage are then developed into a draft treatment adaptation. This is another opportunity to use qualitative research to gather opinions from potential participants and community experts on draft materials and descriptions of intervention activities.
				Preliminary adaptation tests	At this stage, investigators conduct case studies using the adaptations, or conduct pilot studies with small groups. During treatment and at the end of treatment, participants and intervention agents are assessed with quantitative measures and are interviewed in some depth to determine if the desired goals of adaptation were achieved and to identify and discuss (a) sources of program nonfit, (b) …
				Adaptation refinement	Experience with case studies or pilot studies inform a revision of intervention procedures that could then be evaluated within a research design that is capable of determining if the adaptations had the desired effects on engagement, action theory, or conceptual theory levels. Evaluations of refined adaptations could include indepth interviews of participants and therapists to inform further modi…
9	AM, LA	Solomon (2006)	Research-based principles and procedures for adapting HIV prevention interventions have emerged through collaborative intervention planning and evaluation efforts involving academic researchers, service providers, and community partners. These principles and procedures are summarized as a series of steps in Table 1 and described in further detail below. By helping empower service providers to con…	1. Know the target population and community context	Successful cultural adaptation of an empirically validated program requires an understanding of the HIV-related needs and assets of the target popuation and local community, including the cognitive, attitudinal, emotional, behavioral, and ecological factors that increase or decrease HIV risk. Such an understanding facilitates: - setting of relevant, acceptable, and realistic program goals - ident…	y	1. Know the target population and community context	2. Select the program that best matches the population and context	3. Retain fidelity to the "core program"	4. Sysematically reduce mismatches between the program and the new context						5. Document the adaptation process and evaluate the process and outcomes of the adapted intervention as implemented.
				2. Select the program that best matches the population and context	Selecting an empirically validated intervention that is the best possible match for the new context will minimize the cost and challenge of the adaptation process. The research-based literature in HIV prevention and related fields (e.g., Backer, 2001, 2003; CDC, 2001a; Kirby, 2001; Miller, 2001, 2003; Solomon & Card, 2004) suggests that the match between program and context is maximized when ther…
				3. Retain fidelity to the "core program".	The empirical literature generally supports that the successful replication of an empirically validated intervention in a new site importantly depends on retaining fidelity to the “core program” while permitting the flexibility to adapt noncore elements to the new population and context (Backer, 2001; Bauman, Stein, & Ireys, 1991; Castro et al., 2004; CDC, 2001a; Kelly, Heckman, et al., 2000; Lev…
				4. Sysematically reduce mismatches between the program and the new context. In particular, a logic model for the original validated intervention— specifying the theoretical assumptions about the linkages between the intervention’s core components, key mediators of HIV risk or protective behavior, and the targeted behaviors themselves—should be developed at the onset and consulted as adaptations a…	When replication of an empirically validated intervention is the goal, the adaptation process should aim to minimize these program-context mismatches while retaining fidelity to the core program. The dimensions along which such mismatches may occur have been named and characterized somewhat differently across authors: - consider dimensions of persons (i.e., similarities and differences between in…
				5. Document the adaptation process and evaluate the process and outcomes of the adapted intervention as implemented.	In particular, conducting process and outcome evaluation of the intervention as implemented is essential to determining the effectiveness of the adapted intervention in a new context. These findings, along with careful documentation of the process that was used to alter the original intervention, also permit an assessment of the utility of specific adaptation procedures (Backer, 2001; Kelly, Sogo…
10	AM, LA	Wainberg (2007)	Our intervention adaptation process comprised four necessary steps that our research team conceived after reviewing the extant research on intervention adaptation (e.g. Bauman, Stein, & Ireys, 1991; Kelly et al., 2000; Kumpfer, Alvarado, Smith, & Bellamy, 2002; Rogler, 1999); soliciting interdisciplinary critiques from colleagues; and examining principles of participatory research (Cornwall & Jew…	1. Optimising fidelity	The goal of this first step was to ground intervention adaptation in evidence-based HIV prevention principles. This required that the RT have a clear understanding of these principles, examine previously tested prevention interventions for our target population, and identify and operationalize the core components of these interventions. We achieved this goal by the following: (1) establising and …	y	2. Optimising fit (3) eliciting the HIV-related needs and risk contexts of the target population ****** (4) identifying local cultural prinicples relevant to HIV prevention.	1. Optimising fidelity (2) identifying efficacious interventions;	1. Optimising fidelity (3) identifying common content areas and message delivery strategies.			1. Optimising fidelity (1) establising and training a cohesive bicultural research team; ****** 2. Optimising fit (1) creating a culturally informed and cohesive research team ****** (2) fostering local collaboration and acceptability		4. Pilot testing and refining (1) traning intervention facilitators to pilot the sessions ****** (2) piloting and refining the intervention sessions ****** (3) approving and manualising the intervention.
				2. Optimising fit	Modifying existing interventions to produce optimal ‘‘fit’’ with the values and beliefs of a specific cultural group (Castro, Barrera, & Martinez, 2004; Devieux et al., 2005; Kumpfer et al., 2002) requires awareness of the ways in which concepts are verbally conveyed among its members (Bayer, 1995–1996). Understanding the cultural contexts in which risk behaviors occur and protective factors deve…
				3. Balancing fidelity and fit	Failure to attend to the competing aims of fidelity and fit results in interventions that are (a) culturally satisfying but have little efficacy, or (b) adherent to the original models but fail to meet the needs of the new population (Castro et al., 2004). We balanced fidelity and fit by the following: (1) creating and training an intervention adaptation workgroup; (2) culturally translating effi…
				4. Pilot testing and refining	We finalized the intervention by the following: (1) traning intervention facilitators to pilot the sessions; (2) piloting and refining the intervention sessions; (3) approving and manualising the intervention.
11	AM, LA	Sundell (2014)	Briefly summarized, PIA provides a tool for determining the need, and if warranted, the scope and nature of intervention adaptations that may improve an imported ESI. Across two phases with substeps, PIA makes use of concepts from a cultural adaptation model developed by Resnicow and colleagues (2000), who distinguished the deep from surface structural elements of interventions.	Phase I. Preintervention trial studies	Phase I begins by conjoining program developers and program stakeholders in a collaborative agreement. The agreement should specify the implementation context and affirm commitment to carry out the PIA protocol, which involves a series of small studies. If relevant, resources to provide for the translation and back translation of study surveys and program materials should be identified. The rest …	y		Step 1: Select a promising empirically supported intervention (ESI) for importation	Step 3: Test the generalizability of the ESI’s theory of program change	Step 4: Examine the ESI’s materials and activities for cultural relevance and appropriateness	Step 2: Translate and adapt new and already used instruments on the basis of a psychometric analysis to examine the cultural equivalence and appropriateness of the evaluation instrumentation	Phase I begins by conjoining program developers and program stakeholders in a collaborative agreement.	Step 5a: Deep and surface structure inquiries guide adaptations made to the imported ESI New stakeholders and program developers make changes to the imported ESI	Step 5b: Pilot test of a minimally adapted and a fully adapted editions of the ESI		Step 6: conduct a three-arm effectiveness trial of the imported ESI with three experimental conditions: ESI(min) ¼ A minimally adapted edition of the imported ESI—from Phase I Step 1 (language changes and minor surface structure changes only to intervention) ESI (full) ¼ A fully adapted edition of the imported ESI—from Phase I Steps 1–5 Treatment as usual control condition Outcome of phase II: Ef…
				Step 1: Select a promising empirically supported intervention (ESI) for importation. Program developers and program stakeholders in the new context decide to work together to adapt and test the selected ESI. A Formative Research Participant Pool is created. ‘‘Adaptation as Usual’’ (e.g., translating surveys and intervention materials) takes place.
				Step 2: Create three subsamples from the Formative Research Participant Pool with Subsample 1 completing back translated instruments and those already in use in the new implementation context. The instruments are then changed on the basis of the psychometric analysis that examined the cultural equivalence and appropriateness of the evaluation instrumentation
				Step 3: Subsample 2 completes revise instruments from Step 2. Researchers then test the generalizability of the ESI’s theory of program change (i.e., connections between theory-based mediators of intervention change and ultimate intervention outcomes) in Subsample 2 (i.e., a deep structure inquiry).
				Step 4: Subsample 3 takes part in focus groups designed to examine the ESI’s materials and activities for cultural relevance and appropriateness (i.e., a surface structure inquiry).
				Step 5: Deep and surface structure inquiries guide adaptations made to the imported ESI New stakeholders and program developers make changes to the imported ESI according to the results of the formative research studies (steps 1–4). A minimally adapted and fully adapted editions of the ESI are pilot tested, which informs another round of intervention refinement.
				Phase II. Three-arm effectiveness study	Phase II of the PIA protocol involves the use of a three-arm experimental design to test the minimally and fully adapted editions of an imported ESI versus an active or passive control condition.
				Step 6: conduct a three-arm effectiveness trial of the imported ESI with three experimental conditions: ESI(min) ¼ A minimally adapted edition of the imported ESI—from Phase I Step 1 (language changes and minor surface structure changes only to intervention) ESI (full) ¼ A fully adapted edition of the imported ESI—from Phase I Steps 1–5 Treatment as usual control condition Outcome of phase II: Ef…
12	AM, LA	Napoles (2018)	The seven steps of the transcreation framework are listed in Fig. 1. In Table 1, we present a detailed description of the seven steps. Although these steps are described sequentially, in practice, they may be iterative or occur at multiple time points in the transcreation process. Use of the framework assumes that an academic/community partnership has been established. Prior to using the framewor…	Step 1. Identify community infrastructure and engage partners	Transcreation research builds on existing community infrastructure and expands it for implementation. Step 1A is to identify intervention delivery settings and academic partners that share a targeted health priority and have appropriate infrastructure and experience. Step 1B focuses on identifying individuals who are stakeholders with deep knowledge of the targeted health disparity and population…	y	Step 3. Identify multiple inputs for new program		Step 2. Specify theory		Step 4. Design intervention prototype ****** Step 5. Design study, methods, and measure for community setting	Step 1. Identify community infrastructure and engage partners ****** Step 6. Build community capacity for delivery	Step 7. Deliver "transcreated" intervention and monitor implementation processes	Step 7. Deliver "transcreated" intervention and monitor implementation processes
				Step 2. Specify theory	Beginning with a strong theoretical basis for the targeted disparity and intervention aids in understanding mechanisms of action [29], assuring that core components are included. Step 2A focuses on theoretical frameworks specifying social-ecological determinants of health, health behavior, and health disparities [19, 30, 31]. Academic researchers and community stakeholders work together to identi…
				Step 3. Identify multiple inputs for new program	Two basic types of inputs to the planning process include scientific evidence and input from the community including locally developed programs and knowledge. Step 3A includes identifying and reviewing scientific evidence, which can include EBIs as well as other types of evidence. Step 3B is to use formative research to obtain input from the community and the disparity population to be served to …
				Step 4. Design intervention prototype	Intervention design involves the academic-community coalition synthesizing/integrating scientific evidence and community input (inputs identified in Step 3) into a program description. Step 4A is to assure that the intervention reflects relevant scientific evidence. By including core components of EBIs, program content can address mechanisms while integrating other scientific evidence. Step 4B in…
				Step 5. Design study, methods, and measure for community setting	Step 5 focuses on specialized methodological strategies for evaluating the transcreated intervention, i.e., conducting experimental studies in community settings. Step 5A concerns finding the most rigorous study design that is acceptable to the community and practical. Step 5B pertains to development of study methods such as recruitment and data collection that provide scientific rigor and also m…
				Step 6. Build community capacity for delivery	Building capacity focuses on enhancing community infrastructure (identified in Step 3B) by developing a community-based workforce that can blend community knowledge with scientific principles. Step 6B is to identify and train qualified individuals from the community (practitioners, CHWs, community members who have experienced the health problem being addressed) who can deliver the intervention. T…
				Step 7. Deliver "transcreated" intervention and monitor implementation processes	Step 7 involves having trained interventionists deliver the transcreated program to participants, and monitoring implementation processes. Step 7A is to design and implement methods for monitoring intervention delivery with feedback loops. Demonstrating that an intervention was delivered as intended (treatment fidelity) is important in any effectiveness trial, but is essential when interventions …
13	AM, LA	Tomioka (2013)	Hawai'i’s Healthy Aging Partnership (HHAP) protocol include four steps: (a) deconstruct the program into its components, and prepare a step-bystep plan for program replication; (b) identify agencies ready to replicate the program, and sponsor excellent training to local staff who will deliver and coordinate it; (c) monitor the fidelity of program delivery using standardized checklists; and (d) tr…	Step 1. Deconstruct the program into its components, and prepare a step-by-step plan for program replication. a. Track Change Tool b. Adaptation Traffic Light c. Implementation plan	The Track Change tool prompts adapters to deconstruct the evidence-based program into domains, for example, marketing, recruiting enrollees, identifying staff, training, scheduling, implementation, and evaluation (NCOA, n.d.; Peterson, 2003). Adapters note how each aspect of the program was carried out in its original offering (based on the program’s implementation guide) and then give a detailed…	y			Step 1. Deconstruct the program into its components, and prepare a step-by-step plan for program replication		Step 1. Deconstruct the program into its components, and prepare a step-by-step plan for program replication	Step 2. Identify agencies ready to replicate the program, and sponsor excellent training to local staff that will deliver and coordinate it		Step 3. Monitor the fidelity of program delivery using standardized checklists		Step 4: Track program participant outcomes to assure achievement of expected outcomes
				Step 2. Identify agencies ready to replicate the program, and sponsor excellent training to local staff that will deliver and coordinate it. a. Readiness interview b. Mastery of knowledge, skills, and confidence to deliver program (pretest and posttest).	We conducted a semistructured interview to assess the readiness of organizations wanting to replicate EnhanceFitness in their communities…. Adapters, potential instructors, and coordinators must complete training in the evidence-based program… Items prompted organizational representatives to consider positive and negative factors associated with implementing the program, including support from th…
				Step 3. Monitor the fidelity of program delivery using standardized checklists. a. Fidelity checklists	Fidelity monitoring refers to the strategies to assess the degree of adherence to delivering the program, as well as the adapter’s competence in delivering the program (Frank, Coviak, Healy, Belza, & Casado, 2008). Master Trainers were trained by Senior Services to use a nine-page fidelity-monitoring tool. This tool prompts Master Trainers to observe eight areas of fidelity (record keeping, overa…
				Step 4: Track program participant outcomes to assure achievement of expected outcomes. a. Participant health status (pretest and posttest) b. Participant satisfaction with program (posttest)	Evidence-based programs often provide tools that adapters can use to evaluate their programs. Satisfaction with the program and confidence to exercise regularly (from 1 = not at all to 10 = totally) are measured at 4 months and annually thereafter… Essential to this step is establishing mechanisms to regularly review data with program Instructors and coordinators. HHAP held monthly meetings, with…
14	AM, LA	McKleroy (2006)	Currently, the CDC’s draft adaptation guidance is a five–step process. The first action step, assess, involves assessing the target population, the EBIs being considered for implementation, and the agency’s capacity to implement the intervention. The second, select, is determining whether to adopt the intervention without adaptation, implement the intervention with adaptation, or choose another i…	Step 1. Assess	As outlined in Table 1, the assess action step consists of several components. These include assessing: (a) the target population and identifying its risk factors, behavioral determinants, and risk behaviors: (b) potential EBIs and understanding their internal logic; (c) stakeholders input and potential collaborations; and (d) the agency’s capacity to implement the intervention. Target population…	y	Step 1. Assess (a) the target population and identifying its risk factors, behavioral determinants, and risk behaviors	Step 1. Assess (b) potential EBIs and understanding their internal logic ****** Step 2: Select			Step 3: Prepare	Step 1. Assess (c) stakeholders input and potential collaborations ****** (d) the agency’s capacity to implement the intervention	Step 4: Pilot ****** Step 5: Implement 1) Implement adapted intervention	Step 5: Implement 2) Collect process measures on adapted intervention implementation 3) Conduct process monitoring and evaluation on adapted intervention implementation	Step 5: Implement 7) Make small changes as needed to staff and intervention based on process evaluation findings	Step 5: Implement 4) Collect intervention outcome measures 5) Conduct outcome monitoring and evaluation 6) Provide routine, ongoing supervision (including quality assurance)
				Step 2: Select	Using all the assessment data gathered in the assess action step, the agency must make a final selection on the EBI in the second action step, select. This step is comparable to the decision phase in Rogers’s innovative–decision process. The assessment data will also inform the decision to adopt the EBI without modification, adapt and implement the EBI, or discard the EBI and select another, more…
				Step 3: Prepare	As shown in Table 2, the third action step, prepare, is composed of making necessary changes to the EBI, organization preparation, and pre–testing the adapted intervention. Make necessary changes to EBI: 1) Determine what changes are needed based on the assess action step assessments; 2) If needed, work with an expert on the core/internal logic of EBI; 3) Develop overall logic model and timeline …
				Step 4: Pilot	As seen in Table 3, the fourth action step, pilot, is composed of creating an implementation plan for the adapted intervention and a successful pilot test of the adapted intervention or components of the intervention. Implementation plan for adapted EBI: 1) Implementation plan for adapted EBI to include the following: –Target population –Risk factors, behavioral determinants, and risk behaviors; …
				Step 5: Implement	The implement action step is the same as implementation in Rogers’s innovative–decision process, but instead of this being where adaptation first occurs, most of the adaptation has been systematically completed in the model we are proposing. The implementation of an adapted EBI follows the same procedure as any good implementation. Because the intervention has been adapted, the agency should make…
15	AM, LA	Chen (2012)	M-PACE (Method for Program Adaptation through Community Engagement) consists of five steps that collect and incorporate participant input to create an adapted EBI.	Step 1. Convene an adaptation steering committee	Researcher and community project leaders recruit 10–12 individuals to serve on a steering committee that will oversee the adaptation process. This number was found to be optimal; having more members could make achieving consensus around program change difficult (e.g., lengthen the adjudication process), whereas having fewer members could jeopardize the ability to gain input from relevant stakehol…	y				Step 2. Implement the unadapted program to generate recommendations for program change ****** Step 3. Systematically obtain evaluations of program components ****** Step 4. Summarise stakeholder feedback	Step 5. Adjudicate program feedback to select program modifications	Step 1. Convene an adaptation steering committee
				Step 2. Implement the unadapted program to generate recommendations for program change	A fundamental feature of M-PACE is conducting the entire unadapted program with participants (rather than exposing them to sections of a program or just the program materials). Prior to initiating the program, the steering committee familiarizes itself with the original (unadapted) EBI to coordinate a high-quality implementation of the program. The unadapted program is administered under the same…
				Step 3. Systematically obtain evaluations of program components	A key component of M-PACE is the systematic solicitation of feedback on specific program components using standard social science techniques. M-PACE uses survey research and focus group methodology to triangulate participant and facilitator responses to the unadapted program. - Survey. Obtaining extensive, high-quality feedback from participants requires soliciting responses to every major progra…
				Step 4. Summarise stakeholder feedback	The contents of the weekly surveys and focus groups are compiled by designated members of the steering committee. The distributions of responses for each quantitative item are displayed in simple graphs or charts. Open-ended responses are transcribed and a full list of statements is compiled. This list is sorted into categories by theme with a measure of mentions for each theme. Results of the fo…
				Step 5. Adjudicate program feedback to select program modifications	The steering committee meets to review all feedback and make choices about how to adapt the EBI. The steering committee evaluates each response to the open-ended questions and all suggestions and ideas are raised in the focus group for importance, feasibility, and congruence. After evaluating each suggestion using these criteria, the steering committee seeks consensus on whether to adapt a specif…
16	AM, LA	van Daele (2012)	The steps of an empowerment implementation approach would be as follows: (i) developing a core component; (ii) selecting partners; (iii) assessing the fidelity/adaptation concerns with partners; and (iv) developing an overall implementation plan.	1. Developing a core component	Prior to implementation, an intervention program is developed based on a sound theoretical framework. One example is Intervention Mapping (IM), a tool for the planning and development of health promotion interventions. The first four steps of IM could be run through as follows: (i) needs assessment; (ii) preparing matrices of change objectives; (iii) selecting theory-informed intervention methods…	y			3. Assessing the fidelity/adaptation concerns with partners		1. Developing a core component ****** 4. Developing an overall implementation plan	2. Selecting partners who will implement the intervention
				2. Selecting partners who will implement the intervention	Implementing an intervention requires the participation of partners in the field in order to guarantee its success. Given that the main goal is to adapt a previously developed intervention to the unique conditions of the real-life context in which it is implemented, the notion of participation in this context does not refer to the involvement of the end users, but to that of the implementers. In …
				3. Assessing the fidelity/adaptation concerns with partners	3.1. Deciding on practical intervention aspects: To implement an intervention, a large number of practical aspects need to be taken into consideration. Although not all of these are crucial for the intervention to be effective, they play a large role in how the intervention can be perceived and received by the target population. Aspects that are not included in the core components of the program …
					3.2. Deciding on content-related intervention aspects: It is very important that partner participation is not limited to practical aspects only and that partners are also offered the possibility to give advice on content, as the impetus for partners wanting to participate depends on the opportunities that are presented by a project (van der Velde et al., 2009). In this regard, researchers and loc…
				4. Developing an overall implementation plan	To ensure a successful implementation of the intervention, it is necessary to develop an implementation plan. This plan should specify the role of all partners involved and provide a clear timeline with an overview of what actions need to be undertaken when.
17	AM, LA	Kilbourne (2007)	There are four phases to REP [22]: pre-conditions, preimplementation, implementation, and maintenance and evolution (Figure 1).	Phase 1. Pre-conditions	Pre-conditions for intervention adoption are: the identification of the need for a new intervention for a target population; (including identification of high-burden conditions - conducted by researchers) identification of an effective intervention that fits local settings (e.g., mission of organization and benefits to the organization) (this includes interventions tested in a completed randomise…	y	Phase 1. Pre-conditions				Phase 2. Pre-implementation ****** 2) package pilot test ****** 3) orientation and logistics in preparing the intervention for implementation	Phase 2. Pre-implementation ****** 1) input from a Community Working Group (CWG) on developing the package	Phase 3. Implementation				Phase 4. Maintenance and evolution
				Phase 2. Pre-implementation	Pre-implementation involves 1) input from a Community Working Group (CWG) on developing the package (including selecting community working group; refining package, its core elements and menu options based on CWG input and adjudicated by intervention developers; refining training, technical assistance approach strategies per CWG inpu - conducted by researchers, CWG (i.e., health plans, practices, …
				Phase 3. Implementation	The implementation phase begins upon the dissemination of the REP package to organizations, and continues with intervention training (including training of organization staff by researchers and staff), technical assistance (including follow-up with organisations by technical assistance expert), and evaluation (e.g., fidelity and outcomes monitoring) (including formative evaluation; model fidelity…
				Phase 4. Maintenance and evolution	Maintenance and evolution involve organizational or financial changes to sustain the intervention (e.g., incorporation into job duties, securing funding, and training new personnel) (including CWG advising on sustainability strategies; developing business case for intervention and REP process - conducted by researchers, CWG, sites), national dissemination, re-customizing intervention delivery as …
18	AM, LA	Kumpfer (2008 and 2016)	The United Nations Office of Drugs and Crime convened experts from different countries and published a recommended system for culturally adapting FEBIs. These steps were based on the team’s reflection on prior field observations over years of experience in helping governments and agencies in many countries to implement SFP and other family EBIs. In many quasi-experimental comparison field studies…	Step 1. Determine risk and protective factors and processes.	The first step is to understand the risk and protective factors in the target population from tested models, needs assessment surveys, focus groups, and local knowledge from community advisory groups.	y	Step 1. Determine risk and protective factors and processes	Step 2. Select the best matching FEBI and then select the best EBI for age, gender, ethnicity, and risk level of families				Step 3. Develop your cultural adaptation team ****** Step 5. Staffing the FEBI	Step 4. Translate into the most widely used or respected dialect ****** Step 6. Make cultural adaptations gradually			Step 7. Evaluate the culturally adapted FEBI	Step 8. Wide-scale dissemination of the culturally adapted FEBI ****** Step 9. Disseminate the results of the effectiveness of the culturally adapted version
				Step 2. Select the best matching FEBI and then select the best EBI for age, gender, ethnicity, and risk level of families.	Consider carefully the risk level of the families and match to the type of intervention dosage or strength (e.g., health promotion, universal, selective, or indicated prevention or early intervention and treatment approaches).
				Step 3. Develop your cultural adaptation team	It is advisable not to hire an external consultant in advance to revise the FEBI before the program has been piloted with the new population. Instead, an adaptation team should include the implementers piloting the program, several families in the program, the clinical supervisor, and consultation with the program developer by phone and email if not directly available for training and site visits.
				Step 4. Translate into the most widely used or respected dialect	Culturally specific FEBIs will still need local adaptation to improve cultural/context fit and language difference of cultural subgroups. Most FEBIs now have Spanish language translations, but developers soon discover that there are different dialects. The Spanish of Mexico, for example, is not the same as the Spanish of other countries. The traditions of cultural subgroups speaking the same lang…
				Step 5. Staffing the FEBI	Picking the right implementers is critical to success in both engaging families and in outcomes. The implementers should be from the culture, speak the participants’ language fluently, and understand cultural differences. Staffing adapted FEBIs is often difficult because people from the same ethnic background may lack clinical skills. To address this need for ethnic implementers, some parenting p…
				Step 6. Make cultural adaptations gradually	Start slowly with minor adaptations in language, examples, graphics, songs, and experiential exercises to make content more acceptable rather than making modifications to program content or structure. Unacceptable modifications include shortening the number of sessions or lesson length, rearranging topics or sessions, adding untested content, or changing the basic format and structure of the FEBI…
				Step 7. Evaluate the culturally adapted FEBI	Conduct quality and fidelity evaluations and pre- and post-test outcome evaluations for each cohort of families to determine if the local cultural adaptations make the program more or less effective. Also examine what cultural content increases participants’ satisfaction and engagement (Butler and Titus 2015) and which topics have been found to be culturally relevant (Parra-Cardona et al. 2016). …
				Step 8. Wide-scale dissemination of the culturally adapted FEBI	If the FEBI is getting good results and is embraced by the community, then train future implementers in the culturally adapted version. Develop training systems to widen the dissemination, which means developing a cadre of culturally matched or competent trainers of implementers. It is important that developers continue to encourage cultural adaptations, quality improvements, and outcome evaluati…
				Step 9. Disseminate the results of the effectiveness of the culturally adapted version	The process and outcome research results and lessons learned in transportation of the EB model should be published to improve the field’s knowledge on the effectiveness of culturally adapted or modified versions of EB models. Additionally, research on factors affecting selection and adoption of EBPs is also needed to promote the wider dissemination of effective family programs capable of reducing…
19	AM, LA	Wang-Schweig (2014)	We propose a multiphase approach to address key challenges in adaptation by first identifying and exploring relevant cultural factors that may affect the targeted health-related behavior before proceeding through a stage model. Phase I develops a conceptual framework for a health promotion prevention program that integrates cultural factors to ground the process. Phase II uses stage model steps. …	Step 1. Examine theory of original intervention to identify core constructs	Although GGC aims to prevent adolescent alcohol use, the behavior targeted for change is parenting practices. Key constructs of the underlying theory are parenting practices, parent–child bonding, and adolescent alcohol use. Together they form the intervention’s core components (Figure 1).	y			Step 1. Examine theory of original intervention to identify core constructs ******		Step 2. Use a macro-level theory to identify and select culturall based factors ****** Step 3. Review literature on culturally important constructs ****** Step 4. Add constructs for in-depth exploration and finalise the conceptual framework
				Step 2. Use a macro-level theory to identify and select culturall based factors	Rather than selecting culturally based factors without a clear understanding of their relationships to changing a behavior targeted by an intervention, TTI (triadic influence) guides the selection of factors that may prove relevant. This in turn guides the research questions to pose to representatives of the cultural group for exploration.
				Step 3. Review literature on culturally important constructs	This step serves the dual purpose of gaining greater information about relevant constructs within the targeted cultural group or a similar population due to limitations in the literature, as well as to identify possible scales that may be appropriate to use to measure these same constructs for testing the conceptual framework. Support exists for unique culturally based processes within this group…
				Step 4. Add constructs for in-depth exploration and finalise the conceptual framework	The core theory was expanded by adding several constructs mentioned above, including parental goals. Cultural variables such as intergenerational cultural dissonance (ICD), also referred to here as acculturation-based conflict, were added as well given their relevance to adolescent problem behaviors among Asian American families (Choi, He, & Harachi, 2008).[...] ICD was thus added to (1) determin…
20	AM, LA	Davidson (2013)	The forty-six items covered a wide range of considerations for those conceptualizing, designing, implementing, and reporting on behavior change interventions. These items also could, however, be placed under the six broad structure and process headings shown in table 2 (i.e., Collaborative Working, Team, Endorsement, Materials, Messages, and Delivery). Not all adaptations will be necessary for su…	Collaborative working: Refers to exploratory work with the target population (Kreuter et al. 2005; Stewart et al. 2006) or community leaders (Whitt-Glover et al. 2008) to assess what may be appropriate and effective with key groups, as this varies according to heterogeneity within ethnic groups based on, for example, acculturation, geography, socioeconomic status, age, and gender. Collaborative W…	1. Exploratory phase with target population (same group as intervention group)	y					Materials ****** Messages	Collaborative working ****** Team ****** Endorsement	Delivery
					2. Exploratory phase with target population (different group than intervention group or cannot tell)
					3. Exploratory phase with community leaders
					4. Determine whether intervention goals and outcomes are relevant to the target population
					5. Determine whether intervention addresses health behavior patterns found in target population
					6. Determine whether evaluation instruments are developed for and validated in the target population
				Team: “Team” considerations were the matching of ethnicities and sometimes other characteristics (e.g., age, gender) of the program facilitators (Gaston, Porter, and Thomas 2007) and the individuals in the high-level planning and leadership of the intervention with the prospective target population (Banks-Wallace, Enyart, and Johnson 2004).	7. Ethnically matched intervention staff or facilitator (with qualifications)
					8. Ethnically matched peer role models or peer education
					9. Ethnically matched high-level/respected individuals and community members throughout planning, directing, reviewing, and implementing stages
					10. Ethnically matched leadership within the study
					11. Cross-cultural training for all study personnel
				Endorsement: “Endorsement” meant that ownership was fostered through linkages with individuals in the community, such as peer role models, respected individuals, and religious or spiritual leaders (Thrasher, Campbell, and Oates 2004), as well as with ethnic-specific organizations (Resnicow et al. 2002), institutions (Royce et al. 1995), and formal and informal networks (Campbell et al. 1999b), in…	12. Ethnically matched facilitators and peer role models who have successfully changed their behavior (both ethnically and behaviorally matched)
					13. Ethnically matched high-level/respected individuals to increase salience of program goals
					14. Utilizes local/respected religious/spiritual leaders
					15. Collaboration with ethnic specific institutions and professional organizations (formal)
					16. Utilizes ethnically appropriate informal networks
				Materials: The “Materials” used in the intervention were adapted for appearance—depicting individuals from the relevant population groups and using appropriate graphics and scenarios (Two Feathers et al. 2005)—and for the language used, including translation (Chen et al. 2008), interpretation (Hawthorne and Tomlinson 1997), appropriate concepts and vocabulary (Huhman et al. 2005), and considerati…	17. Material depicts individuals from target population
					18. Material (video, booklet, skits, handouts, games) in target population’s language
					19. Material reflects target population’s language use (usage, concepts, vocabulary)
					20. Material matched to reading level and literacy
					21. Material depicts appropriate graphics and scenarios (this can be heterogeneous)
					22. Ethnically appropriate media sources used to develop materials
					23. Material developed specifically for target population (by project investigators, expert opinion, tools)
					24. Materials created by members of the target population
				Messages: Intervention “Messages” targeted the population’s social and cultural values (Wang and Chan 2005), presented a proethnic approach (Kreuter et al. 2005; Ma et al. 2004), conveyed ethnic specific data (Larson et al. 2009), were based on the population’s preferences (Kristal, Shattuck, and Patterson 1999), utilized resources that the population provided (Karanja et al. 2002), and taught ne…	25. Presents ethnic specific data
					26. Guidance/messages based on preferences of target population
					27. Intervention content targets population's social and cultural values
					28. Intervention considers issues unique to target population’s context
					29. Utilizes resources from target population
					30. Utilizes and addresses target population’s norms
					31. Addresses concerns with medical programs, procedures, and medication
					32. Presents a pro-ethnic/race approach
					33. Teaches appropriate communication skills
					34. Maintains cultural significance of food
					35. Addresses discrimination and mistrust
				Delivery: The “Delivery” of the interventions was in an appropriate/preferred format (Wong et al. 2008), which considered factors such as the gender mix (Choudhury et al. 2009); employment situations (Fang et al. 2006) any structural, financial, or emotional barriers to participation (Baranowski et al. 1990; Young and Stewart 2006); and the appropriate incentives and timing/setting of the interve…	36. Reflects target population’s preferred method of communication
					37. Intervention delivered in a format preferred by target population
					38. Considers target population’s employment situations
					39. Utilizes incentives relevant to the target population
					40. Located in an ethnically appropriate/familiar location
					41. Provide ethnically appropriate food/activities/music
					42. Addresses emotional barriers
					43. Addresses physical/financial (structural) barriers to participation
					44. Encourages/ involves social support
					45. Purposefully maintains an exclusive or open intervention environment as preferred by target population
					46. Gender taken into consideration
21	AM, LA	Hwang (2006)	PAMF consists of six therapeutic domains and 25 therapeutic principles. The domains include the following: (a) dynamic issues and cultural complexities, (b) orienting clients to psychotherapy and increasing mental health awareness, (c) understanding cultural beliefs about mental illness, its causes, and what constitutes appropriate treatment, (d) improving the client–therapist relationship, (e) u…	Dynamic issues and cultural complexities: 1. Be aware of dynamic sizing (e.g., knowing when to generalize and when to individualize treatments on the basis of client characteristics). 2. Be aware of and address client's multiple identities and group memberships	Rationale for treating Asian Americans: a. Helps reduce stereotyping and cookbook approaches to treating diverse clientele; reduces therapeutic rigidity, increases therapist flexibility, and individualizes treatments. b. Helps therapists understand that minority status is not a simplistic category (e.g., clients have multiple and dynamic identities and group memberships); helps therapists underst…	n (therapeutic context)
				Orientation: 3. Orient clients to therapy 4. Establish goals and structure for therapy early in treatment 5. Orient clients to a biopsychosocial or holistic approach model of disease developmetn	Rationale for treating Asian Americans: a. Decreases stigma, increases familiarity, increases comfort, reduces premature dropout b. Is congruent with goal-driven aspects of Asian culture; reduces ambiguity and provides markers of improvement c. Facilitates client understanding and is congruent with the holistic and mind–body integration extant in Asian culture
				Cultural beliefs: 6. Focus on psychoeducational aspects of treatment 7. Use cultural bridging to relate CBT concepts to Asian beliefs and traditions 8. Find ways to integrate extant cultural strengths and healing practices into the client's treatmmetn 9. Align with traditional/indigenous forms of healing 10. Understand how cultural beliefs have influenced help-seeking patterns for your client	Rationale for treating Asian Americans a. Is consistent with educational emphasis in Asian culture; empowers clients and provides them with a sense of mastery; decreases stigma and misconceptions about mental illness. b. Facilitates understanding and adherence to treatment; provides cultural context for learning and reduces culture shock to foreign psychological concepts. c. Capitalizes on aspect…
				Client-therapist relationship: 11. Teach thearapists about the cultural backgrounds of their clients 12. Therapists should be professional and present themselves as expert authority figures 13. Client-therapist roles and expectations for therapy should be clearly addressed 14. Join and engage the client by assessing family background and migration historu 15. Therapist cultural self-awareness and…	Rationale for treating Asian Americans a. Facilitates development of understanding and empathy; increases therapist sense of confidence and efficacy. b. Consistent with hierarchical traditions in Asian culture; provides assurance to clients that they are receiving expert care. c. Helps clients understand their role and the therapist’s actions and behaviors; facilitates development of realistic ex…
				Cultural differences in expression and communication: 17. Understand that the notion of psychotherapy and talking about one's problems as a method of treatment is culturally foreign to Asian clients 18. Understand cultural differences in communication styles 19. Understand and address ethnic differences in expression of distress (e.g., somatization vs. worry) 20. Address cognitive and affective s…	Rationale for treating Asian Americans: a. Asian clients may need more time to become comfortable with talking about their feelings and discussing their problems. b. Reduces miscommunication and misunderstanding; facilitates understanding of verbal and nonverbal behaviors. c. Reduces stigma associated with mental illness by targeting somatic symptoms; increases cultural congruency by providing gr…
				Cultural issues of salience: 21. Be aware of shame and stigma issues that may influence the treatment process. 22. Address and be aware of push-pull feelings and culture-related role inconsistencies that may exist between the client's cultural of origin and the culture of therapy. 23. Collaborating with family and/or spending more time understanding family relationships may be necessary. 24. Be a…	Rationale for treating Asian Americans: a. Tempers loss of face issues and stigma associated with having a mental illness; addressing these issues may reduce premature treatment dropout. b. Reduces confusion and discomfort and normalizes feelings when clients are asked to behave in a stereotypically culturally incongruous manner (e.g., pushing an Asian client to be more independent and individual…
22	AM, LA	Kemp (2016)	The Basic Plain Cake with Variations analogy presented in this paper offers a recipe for improved consideration, documentation, and measurement of both core program elements (Basic Plain Cake), which should be replicated with few, if any, changes, and acceptable local adaptations (Variations) that must enhance, but not alter, the core components. The example of the MECSH program was analyzed acco…	Core ingredients	Determining which program ingredients (and methods and equipment) are core was established through: a pre-trial narrative review of the literature, mid-trial qualitative, quantitative, and mixed-mehtod analyses of intervention processes; post-trial qualitative and mixed-method causal modeling of relationships between processes and outcomes. When exploring the availability of and going "shopping" …	no (analogy not really fitting the stepwise procedure)
				Core method	In addition to the core ingredients, successful and effective implementation of the MECSH program requires following the prescribed method. The method not only includes a number of actions (home visiting, group work, nurses working in partnership with the families, and in-reach and out-reach connection to other services and support), but also details the specific requirements of the method.
				Core equipment	Usually not listed separately, but integrated throughout, each recipe has equipment, that is, the organizational and system capacity necessary for its execution. Importantly, as analogy for MECSH, in this recipe there are stated equipment options (for example, wooden spoon or electric mixer; cake tins of various sizes). As a program embedded in local systems, the equipment available for use to en…
				Variation	When considering the appropriateness of any proposed variations in adopting sites, thought is given to both the philosophical (Is the variation consistent with the underpinning theories of MECSH?) and logistical (Can the variation be included within the method of the core program and with complementary equipment?) fit with the core Basic Plain MECSH Cake recipe (Moore et al. 2013). Further, when …
23	AM, LA	Aarons (2012)	As shown in Figure 1, the Dynamic Adaptation Process (DAP) provides a four-phased process for implementing an EBP that takes into account the multilevel context of services delivery, engages multiple stakeholders, and provides appropriate expertise and feedback during implementation to guide, monitor, and address system, organization, and model adaptations while maintaining fidelity to the core e…	Exploration phase: Consistent with the need to consider the multilevel nature of the service context [43-46], this phase involves a multilevel assessment of system, organization, provider, and client characteristics. A continuous information feedback loop is created such that information gathered during the assessments in this phase are used by the IRT to make adjustments to the way that SC is tr…	1. System-level assessment involves working with county child-welfare system and agency leaders to determine if the prerequisite conditions exist that will facilitate the implementation and sustained use of SC (includes assessment of funding/resources; internal or contracted services; politics; policies).	y	Exploration phase	Exploration phase	Exploration phase	Preparation phase	Preparation phase	Preparation phase	Implementation phase	Implementation phase	Implementation phase	Sustainment phase	Sustainment phase
					2. Organization-level assessment involves both practical concerns (e.g., training space and resources, proximity to clients, transportation availability) and organizational factors associated with successful agency operation and implementation readiness (senior leadership, team-level leadership, organizational culture and climate)...For system and organizational assessment, we conduct key informa…
					3. Provider-level assessment involves a staff survey that assesses individual factors, including staff demographics, experience with home visitation services, personal dispositional innovativeness (willingness and desire to experiment with new procedures, new tasks, or new ways of helping clients), work attitudes, and attitudes toward EBPs, as well as organizational factors such as organizational…
					4. To assess client characteristics, we obtain and assess surveillance data for the catchment area based on county reports from local authorities (e.g., child-welfare system, substance abuse treatment system, mental health system), agency reports based on local expertise, and provider reports of their experience with representative clients. Assessing individual clients in thePreparation phase is …
				Preparation phase	This phase involves making information gathered in the Exploration phase available to the entire IRT. The IRT examines exploration phase results, descriptions of service contexts, data reports, and other materials pertinent to adaptation in the proposed service context to determine what adaptations may be needed in the service context and how such adaptations are to be accomplished (implementatio…
				Implementation phase	Based on the outcome of the Adoption Decision/Preparation phase, training with adaptation support begins in the Implementation phase. In contrast to the IAU condition in which the curriculum is set, the DAP training supports changes deemed necessary by the IRT. One prominent difference between IAU and DAP conditions is the explicit inclusion and discussion of adaptation during provider training, …
				Sustainment phase	The Sustainment phase involves ongoing use of client and system data to provide feedback to the coaches and the IRT who can use that information to better understand home-visitor fidelity, client satisfaction with services, and client satisfaction with SC (also client retention; provider retention; provider satisfaction; initiating treatment; completing treatment). Clhis information iscollected i…
24	AM, LA	Yong (2016)	We derived a conceptual framework including acculturation and cultural factors positioned alongside the program's cultural anatomy (Figure 1). The proposed framework provides a basic guideline to help implement and interpret factors that may influence immigrants’ preventive health behaviours from a multilevel perspective. This perspective acknowledges that the immigrant condition is not limited t…	Macro-level factors	Consider existing policies (i.e., administrative issues such as eligibility for medical coverage)	n (therapeutic context)
					Consider healthcare facilities in host community (past experience with healthcare in the home country may affect adjustment to the health care system in the host community)
				Meso-level factors	Consider the patient-practitioner relationship
				Micro-level factors	Consider the non-familial social support network
					Consider the family social support network
				Individual	Consider the circumstances related to being new
					Consider perceptions of causes of health/illness (cultural beliefs)
					Consider perceptions of prevention behaviour (cultural beliefs)
					Consider information seeking practice (acculturative shift in health seeking behaviours)
					Consider preference for care (acculturative shift in health seeking behaviours)
					Consider how social support is sought (acculturative shift in health seeking behaviours)
					Language (acculturative shift in health seeking behaviours)
25	AM, LA	Perez (2016)	We support the idea that fidelity and adaptation coexist [23]. From our point of view, adaptations can lead either to improve on or to threaten the intervention’s underlying theory of change [42] and thus impact positively or negatively on effectiveness. For adaptive interventions, research should answer the question how an adequate fidelity-adaptation balance can be reached. One way to address t…	Intervention specific descriptors of fidelity and adaptation	In our adapted framework, we propose assessing intervention specific descriptors of both fidelity and adaptation, instead of fixed subcategories of adherence alone. To move in this direction (i.e., assessing intervention specific descriptors of both fidelity and adaptation), intervention developers need the following: first, to have a clear idea of the expected outcome(s); second, to make the fun…	y	Assessing intervention specific descriptors of both fidelity and adaptation		Determine to what extent the adaptations identified affect the functioning principles of a particular component and/or of the intervention as a whole		fourth, to establish questions to identify adaptations based on the description of the intervention. Intervention specific descriptors of adaptation are developed through answering these questions.
26	AM, LA	Marinez-Lora (2016)	We modified the 10-step process explicated in the Principles of Good Practice: The Cross-Cultural Adaptation Process for Patient-Reported Outcomes Measures, developed by the International Society for Pharmacoeconomics and Outcomes Research (ISPOR)...Specifically, some of the ISPOR recommendations were impractical due to time and resource constraints (e.g., multiple forward and backward translatio…	Step 1: Preparation	- Permission from developers and publishers; - Identificaiton of translators - Panels or local experts	no (strong focus on language adaptation)
				Step 2: Forward translation	Translation from original language to target language
				Step 3: Back-translation	Translation from the target language back to the original language
				Step 4: Review of back translation	Comparison of the back-translated version to the original to identify discrepancies between the two
				Step 5: Harmonizing (etic perspective)	Revising the translation and confirming it accurately reflects underlying prinicples of HNC and how parent training concepts/constructs are typically translated in the professional literature in Latin America and Spain
				Step 6: Review by panel of local clinical experts (emic perspective)	Panel members were asked to review translation of materials for their professional use and the handouts for parents' use
				Step 7: Harmonizing (emic and epic perspectives)	Internal team incorporated recommendations from local clinical panel while maintaining faithful to the intervention
				Step 8: Review by panel of local parents experts (emic perspective)	Panel members were asked to review translated parent handouts
				Step 9. Harmonizing (emic and epic perspectives)	Internal team incorporated recommendations from local parent panel while maintaining faithful to the intervention
				Step 10: Proof reading
				Step 11: Final language adaptation
27	AM, LA	Backer (2002)	Program developers and implementers are asking for help in dealing with the ultimate practical question: “how to actually make a balance between fidelity and adaptation for a particular program in a particular setting.” A set of six guidelines for balancing fidelity and adaptation are offered below as a preliminary response. Fidelity concerns should be addressed at the level of a causal model for…	1. Identify and understand the theory base behind the program	Published literature on the program should provide a description of its theoretical underpinnings; if not, an inquiry to the program developer may yield this information. This may or may not include a logic model that describes in linear fashion how the program works. The theory and logic model are not in themselves core components of a program, but they can help identify what the core components…	y			1. Identify and understand the theory base behind the program ****** 2. Obtain or conduct a core components analysis of the program ****** 3. Assess fidelity/adaptation concerns for the particular implementation site		6. Develop an overall implementation plan based on these inputs	4. Consult as needed with the program developer ****** 5. Consult as needed with the organization/ community
				2. Obtain or conduct a core components analysis of the program	This will provide implementers with a roster of the main “program ingredients,” and at least some sense of which components are essential to likely success and which are more amenable to modification, given local conditions. In essence, core components analysis represents a bridge between developer and implementer, and between fidelity and adaptation. Ideally, the program developer or a third par…
				3. Assess fidelity/adaptation concerns for the particular implementation site	This step means determining what adaptations may be necessary, given the target population, community environment, political and funding circumstances, etc. And it means determining what core components are especially critical to address fidelity, given these same circumstances.
				4. Consult as needed with the program developer to review the above steps and how they have shaped a plan for implementing the program in a particular setting	This may also include actual technical assistance from the developer or referral to peers who have implemented the program in somewhat similar settings.
				5. Consult with the organization and/or community in which the implementation will take place	This is a process to allow fears and resistance to surface, build support for the program, and obtain input on how to do the implementation successfully.
				6. Develop an overall implementation plan based on these inputs	Include a strategy for achieving and measuring fidelity/adaptation balance for the program to be implemented, both at the initial implementation and over time. By addressing all of the complex stages of implementation, such a plan can increase the opportunities for making choices that shape a program, while maintaining good fidelity.
28	AM, LA	Goldstein (2012)	As with assessment development, manual adaptation can be considered a step-wise process. The proposed steps in Figure 1 can guide the revision of a manualbased treatment for use with a population that differs from the one for which the treatment was originally designed. The underlying theory and mechanisms of action that were empirically supported in the original manual remain constant through th…	Step 1. Choose a base manual for adaptation	After identifying the population’s clinical need, a thorough literature search must be conducted with three primary goals: (a) identify whether an empirically supported intervention exists for the specific clinical target (e.g., anxiety, depression, anger management) and identify the intervention’s stage of research development and evaluation; (b) review the manual’s theoretical foundation and me…	y		Step 1. Choose a base manual for adaptation ****** a) Identify an empirically supported intervention	Step 1. Choose a base manual for adaptation ****** b) Review the intervention’s theory and mechanisms of action ****** c) Determine adaptability of the intervention to the new target population	Step 2. Conduct a focus group with the new target population			Step 3. Make initial manual revisions	Step 4. Pilot initial revisions of the manualised intervention	Step 5. Conduct facilitator focus group ****** Step 6. Acquire expert review of the revised manual ****** Step 7. Incorporate staff and expert feedback	Step 8. Conduct an initial, open trial of the revised manual-based intervention. ****** Step 9. Conduct randomised controlled trial of revised manual-based intervention
				Step 2. Conduct a focus group with the new target population	Prior to initial manual adaptation, a focus group with the target population should be conducted to obtain feedback about the proposed content and structure of the intervention. Focus group size, information-gathering methodology, level of specificity requested, and abstractness of questions will depend on the target population. With some populations, researchers may want to seek the input of peo…
				Step 3. Make initial manual revisions	Step 3: Make Initial Manual Revisions. After carefully examining research and theory about the target population and area of clinical interest, and determining which focus group information should be incorporated, the researchers can begin the initial adaptation of the original empirically supported manual. This initial modification process may include changes to both the manual’s content and its…
				Step 4. Pilot initial revisions of the manualised intervention	Researchers should pilot the initial revisions of the manualized intervention to examine the feasibility of the revised intervention with the target population, as well as to identify additional structural and content changes that might be needed. A pilot study’s design should vary according to both the feasibility of the study and the needs of the researchers (Kazdin, 2001). Researchers should a…
				Step 5. Conduct facilitator focus group	After creating a second-draft of the adapted manual, researchers should conduct one or more focus groups with a sample of potential facilitators (i.e., providers who would conduct the intervention after it is tested and disseminated, such as school counselors, social workers, criminal justice staff, teachers, or outpatient treatment providers). Researchers may have conducted focus groups with tar…
				Step 6. Acquire expert review of the revised manual	Before incorporating the feedback obtained during the facilitator focus group, the second draft of the adapted manual also should be reviewed by a panel of experts with extensive experience with the clinical area of interest, the target population, and relevant cultural diversity. Overall, feedback from the expert panel should be solicited using both open-ended and highly structured methods in a …
				Step 7. Incorporate staff and expert feedback	After obtaining feedback from potential facilitators and the expert panel, the researchers need to decide how best to evaluate and possibly incorporate feedback from diverse stakeholder groups. The researchers should develop guidelines for determining appropriate actions to address feedback.
				Step 8. Conduct an initial, open trial of the revised manual-based intervention.	After incorporating facilitator and expert panel feedback, the researchers should conduct an open trial of the newly revised manual. Similar to the pilot study, the initial open trial is designed to obtain participant and facilitator feedback, monitor participants’ compliance and facilitators’ adherence, and determine whether the manual needs any additional clarifications prior to the RCT. In add…
				Step 9. Conduct randomised controlled trial of revised manual-based intervention	Once the RCT version of the manual is finalized, along with the facilitator- training manual, RCT procedures must be outlined in detail. First, the ethical, financial, and practical constraints of research may limit the choices of control groups in an RCT. In theory, many potential control group options exist, including treatment as usual, attention placebo, no-treatment control, wait-list contro…
29	AM, LA	Domenech-Rodriguez (2005)	The outline for the Cultural Adaptation Process Model has three general phases and ten specific target areas. The three phases outline the general process of adapting an intervention. Phase 1 outlines the iterative process among all those involved in the adaptation process. During this phase, a balance between community needs and scientific integrity is sought. Phase 2 involves the selection and …	Phase 1.	It outlines the iterative process among all those involved in the adaptation process. During this phase, a balance between community needs and scientific integrity is sought: 1. Change agent and opinion leader collaborate; 2. opinion leader examines innovation fit with minority mental health literature; opinion leader assesses community need; 3. evaluates adaptations to intervention; 4. opinion l…	y		Phase 2. ****** a) selection and adaptation of evaluation measures				Phase 1. Establlish balance between community needs and scientific integrity by an iterative process among all those involved in the adaptation process	Phase 2. ****** b) adaptation and revision of the intervention	Phase 2. ****** b) adaptation and revision of the intervention	Phase 3. Integrate the observations and data gathered in Phase 2 into a packaged, new intervention
				Phase 2.	It involves the selection and adaptation of evaluation measures, as well as the parallel process of adaptation evolution in light of the process of reinvention: 1. OL and CA tailor intervention a priori; 2. OL evaluates measures for theoretical and cultural appropriateness; 3. test and revise with input from CA; OL test and revise: observes adaptation, reinvention (consults with CA). During Phase…
				Phase 3.	It focuses on integrating the observations and data gathered in Phase 2 into a packaged, new intervention. This phase also involves continued collaborations with the change agent for potential decentring of the original intervention: 1. Adaptations to new intervention, measurements, decenter original; 2. replicate (may include new OLs). It focuses on integrating the observations and data gathered…
			A Cultural Framework In addition to having a plan for how to collaborate, having a cultural framework is pivotal for proceeding with cultural adaptation. Because we both work with Latino/a populations, the following framework is illustrated with this population in mind, Wewill first summarize the cultural framework and then provide a specific example for how it could be applied. The model weare u…	Gathering Focus Group Data	In our work, the purpose of conducting focus groups is to assess Latinos/as cultural values and attitudes toward parenting as the primarysource of information used to guide the adaptations made to the model (e.g. parenting practices, developmental expectations). Focus group participants will also be asked abour whatfactors they believe wouldfacilitate and increase or decrease thelikelihood of suc…
				Toward Developing Ecological Validity and Cultural Sensitivity: The Cultural Grid Approach	The eight elements proposed by Bernal and colleagues (1995) will be used as theoretical framework for making cultural adaptations, The elements— language, persons, metaphors, content, concepts, goals, methods, and context— will be integrated into the interview schedule in order to help inform how each of thefive core PMTO components may be adapted.
					The qualitative data obtained from parents during the focus groups will be placed on a 5x8 cell matrix containing information about the five topics introduced each week and the eight elements thatwill be used as a framework forincreasing ecological validity and cultural sensitivity with Latino/a families. This system of categorizing data will allow for a systematic way to develop each sectionof t…
				Part II: Manualizing Adaptations to the Intervention	After in-depth data has been collected and analyzed to provide a rich description of how the PMT-O core components may be modified and extended, the process of manualizing these changes begins. It is anticipated that the manual will address several of the dimensions included in Bernal andcolleagues’ model, such as more visual and culturally appropriate illustrations or stories to explain the five…
30	AM, LA	RTIPs	If you plan to adapt this program for use with your population, consider these nine recommended guidelines:	1. Determine the needs of your audience and whether this program addresses those needs.		y	1. Determine the needs of your audience and whether this program addresses those needs.			2. Review the program and its materials with your intended audience for feedback on its appropriateness (see Program Adaptation Checklist).	3. Define the extent of adaptation needed and potential ways to implement the new program. ****** 4. Develop “mock-up” versions of the adapted products.	5. Work with expert advisors to ensure that the adapted products maintain the accuracy of the originals.		6. Pilot test the adaptation with representatives from your audience (see Pilot Testing).	7. Modify or revise the adapted program and products based on pilot test feedback. ****** 8. Implement the program.	9. Evaluate the effectiveness of your adapted program and products.
				2. Review the program and its materials with your intended audience for feedback on its appropriateness (see Program Adaptation Checklist).	When reviewing the program and associated products (see guideline 2), pay attention to the following aspects and consider the appropriateness of them to your audience: 1. Objectives: The program’s content is built to meet its overall objectives. Be certain that these objectives fit the needs of your audience. 2. Approach used (premises, concepts, theory): Good programs make assumptions about what…
				3. Define the extent of adaptation needed and potential ways to implement the new program.
				4. Develop “mock-up” versions of the adapted products.
				5. Work with expert advisors to ensure that the adapted products maintain the accuracy of the originals.
				6. Pilot test the adaptation with representatives from your audience (see Pilot Testing).
				7. Modify or revise the adapted program and products based on pilot test feedback.
				8. Implement the program.
				9. Evaluate the effectiveness of your adapted program and products.
31	AM, LA	Hwang (2009)	The purpose of this paper is to introduce the Formative Method for Adapting Psychotherapy (FMAP) framework, a community-based bottom-up approach for culturally adapting psychotherapy. The FMAP approach consists of 5-phases: (a) generating knowledge and collaborating with stakeholders (b) integrating generated information with theory and empirical and clinical knowledge, (c) reviewing the initial …	Phase 1. Generating knowledge and collaborating with stakeholders	The first step of implementing the FMAP is to decide which stakeholders to involve and when to involve them. According to the FMAP, there are generally six main categories of stakeholders, including (a) mainstream health and mental health care agencies, (b) mainstream health and mental health care providers, (c) community-based organizations and agencies, (d) traditional and indigenous healers, (…	y (but psychotherapy focus)				Phase 3. Review of culturally adapted clinical intervention by stakeholders and further revision	Phase 2. Integrating generated information with theory and empirical and clinical knowledge	Phase 1. Generating knowledge and collaborating with stakeholders		Phase 4. Testing the culturally adapted intervention	Phase 5. Synthesizing stakeholder feedback and finalizing the culturally adapted intervention
				Phase 2. Integrating generated information with theory and empirical and clinical knowledge	Information generated from our community-based focus groups was synthesized with the PAMF framework, extant theories, empirically supported therapy literature, my previous experience conducting therapy in a variety of community-based settings, and my continued private practice experience. The PI then began writing a new culturally adapted cognitive- behavioral therapy manual. Details of the adapt…
				Phase 3. Review of culturally adapted clinical intervention by stakeholders and further revision	After writing the culturally adapted manual, four additional hours of focus groups were conducted with the therapists. Focus groups were conducted in English, with some portions being discussed in Chinese when beneficial. Initial impressions of the new intervention (English and Chinese versions) and feedback for improvement were elicited. Feedback was used to finalize the manual before clinical t…
				Phase 4. Testing the culturally adapted intervention	The final intervention includes a 12 week program and is currently being used in a clinical trial funded by the National Institute of Mental Health (NIMH). A variety of clinical and cultural outcome measures (from clients, therapists, and independent assessors) are being used to test the efficacy of the interventions, including symptom reduction, treatment satisfaction, premature dropout, working…
				Phase 5. Synthesizing stakeholder feedback and finalizing the culturally adapted intervention	Clients who finish the treatment will be asked to participate in an interview to elicit feedback regarding their experiences, what they found useful, what they did not like, and their recommendations for treatment improvement. Therapists will also participate in an exit interview, both individually and as a group so that additional recommendations can be integrated. The PI will use this informati…
32	LA, AM	Rolleri (2014)	Effective program adaptations are best made when they are addressed throughout the program-planning process. For example, assessments of the youth to be served and the capacity of the organization to deliver the program will yield important data that can be used when planning adaptations. Similarly, an understanding of how to select the program best matched to the youth being served will help lim…	Selecting Evidence-Based Programs and Engaging Developers	The initial step in the project was to develop criteria, described in a supporting article, for classifying a program as evidence-based (Rolleri, Wilson, Paluzzi, & Sedivy, 2008). Next, DRH and ETR conducted an extensive review of existing EBIs, from which five programs were selected for the development of adaptation guidelines based on usage by CDC DRH PSBA grantees. [...] Once the EBIs were sel…	y	Step 1: Determinant-Activity Matrix	Step 0: Selecting Evidence-Based Programs and Engaging Developers	Step 3: Core Components	Step 4: Green/Yellow/Red Light Adaptations	Step 2: Behavior-Determinant-Intervention (BDI) Logic Model ****** Step 5: Fidelity and Adaptation Monitoring Logs ****** Step 6: Companion Resources
				Step 1: Determinant-Activity Matrix	The adaptation team initiated analysis of each evidence-based intervention by reviewing the activities in every lesson and coding them for answers to the following two questions: a) What psychosocial determinant is this activity trying to change? b) What teaching method is being used to teach it? In addition, the team estimated the time spent on each determinant and on each teaching method in the…
				Step 2: Behavior-Determinant-Intervention (BDI) Logic Model	After analyzing each program’s activities, we developed a preliminary BDI logic model describing the link between activities and goals for each EBI. The BDI logic model is a program-development and evaluation tool that guides program developers through four sequential steps. [...] The four elements of a BDI logic model are a) establish a health goal (e.g., reduce teen pregnancy), b) identify and …
				Step 3: Core Components	After developing the BDI logic model for each program, the adaptation team was better able to identify the curriculum’s core components, the essential pieces of a curriculum that are responsible for its effectiveness. […] In the CDC DRH/ETR project, the adaptation team created a typology for core components that included three categories: core content components, core pedagogical components, and …
				Step 4: Green/Yellow/Red Light Adaptations	With the core components established, the team and developer partners moved to the specific adaptation guidance for each EBI. It was important to ensure that the guidance was straightforward and practitioner-friendly. Therefore, CDC DRH/ETR developed an easy system known as the Green/Yellow/Red (GYR) Light Adaptation guidance tool. The GYR framing allowed for a clear and practical way to define a…
				Step 5: Fidelity and Adaptation Monitoring Logs	Using the core components tables and the GYR light adaptation tables, fidelity and adaptation monitoring logs were developed for each of the adaptation kits.[…] These basic logs are a tool that can help practitioners assess their implementation of an EBI with planned adaptations, affirm what is going well in the implementation, and identify areas that can be in improved in the future.Based on man…
				Step 6: Companion Resources	Based on practitioner feedback, we developed six annotated lists of resources for practitioners to use when making informed green and yellow light adaptations. These lists were resources related to adolescent reproductive health data; teen pregnancy, STIs, and HIV; common pedagogical methods used in evidence-based interventions; program assessment and evaluation; cultural competency; and program …
34	LA	Bartholomew (2016)	In this chapter, we illustrate the use of IM for adapting EBIs. Our main perspective in this chapter is conducting program adaptation using a systematic evidence- and theoryinformed approach. Doing so, planners can maintain fidelity while still allowing for program adaptation to improve fit (van Deale et al., 2014), whereas Backer (2001) notes that the question is not whether things will change, …	Step 1. Conduct a Needs Assessment, Assess Organizational Capacity, and Create Logic Models	A. Conduct a needs assessment to describe the health/behavior problems and develop a logic model of the problem The first step of adapting an EBI is to fully understand the health problem in the new site. Understanding the problem means confirming its importance (prevalence, incidence, impact) in the new community among the risk groups there. If the problem of interest to the community is a behav…	y	Step 1. Conduct a Needs Assessment, Assess Organizational Capacity, and Create Logic Models	Step 2. Search for Evidence-Based Interventions		Step 3. Assess Fit and Plan Adaptations	Step 3. Assess Fit and Plan Adaptations	Step 5. Plan for Implementation	Step 4. Make Adaptations	Step 4. Make Adaptations	Step 5. Plan for Implementation	Step 6. Plan for Evaluation
				Step 2. Search for Evidence-Based Interventions	A. Search for interventions to address the health problem/risk behavior/environmental factor There are several ways in which a team may identify an evidence-based program. It could have been identified and required by a funder or a supervisor, it may have been recommended by a colleague, the planner may have seen it presented at a conference or meeting, or the planner may identify the EBI from an…
				Step 3. Assess Fit and Plan Adaptations	A recommended starting point for this step is to organize the intervention materials into smaller parts that will be easy to analyze for aspects of fit. Parts of a program might be described as components, such as materials, activities, or sets of materials and activities. (Figure 10.4) A. Judge behavioral and environmental fit and list adaptations For judging behavioral and environmental fit (th…
				Step 4. Make Adaptations	A. Prepare design documents for adaptation. Table 10.4 (see Case Study below) provides an example of a simple template for preparing a document to guide adaptations. The template links the planned change and the location of the change in program materials and activities. It also cues the team to write the messages that support the change. B. Pretest adapted materials Once the team has decided whe…
				Step 5. Plan for Implementation	A. Identify potential implementers, implementation behaviors, and outcomes This Step should benefit from the assessment of organizational capacity conducted in Step 1 and from instruction in Chapter 8. In Step 5, program planners consider the implementation protocol for the original program (if they can find it) and compare it to implementation considerations and constraints for the new site to c…
				Step 6. Plan for Evaluation	A. Use logic model to write evaluation questions (for behavior, environment, and determinant changes; process; adaptations) “Effect” evaluation questions focus on the impact of the EBI on quality of life, health indicators, behaviors, environmental conditions, and program objectives (determinants, performance objectives, and change objectives). Evaluators usually do not propose to measure all pro…

## Sheet: Extracted key adaptation steps
Summary of the key adaptation steps extracted from the guidance papers (n=27)
First author (year)	Exploration phase			Preparation phase			Implementation phase			Sustainment phase
	Step 1	Step 2	Step 3	Step 4	Step 5	Step 6	Step 7	Step 8	Step 9	Step 10	Step 11
	Initial assessment	Intervention selection	Intervention exploration	Identification of potential mismatches	Intervention model development	Establishment of networks, capacity and infrastructure	Intervention adaptation	(Pilot)Testing	Intervention revision and implementation	Evaluation	Maintenance and evolution
Aarons (2012)	Exploration phase (multilevel assessment of system, organization, provider, and client characteristics)			Preparation phase (Examination of the exploration phase results to determine what adaptations may be needed and how to accomplish them)	Preparation phase (Examination of the exploration phase results to determine what adaptations may be needed and how to accomplish them)		Implementation phase (need for adaptation at the system and/organizational levels as an ongoing target for change)		Implementation phase		Sustainment phase
Backer (2002)			1. Identify and understand the theory base behind the program ****** 2. Obtain or conduct a core components analysis of the program	3. Assess fidelity/adaptation concerns for the particular implementation site	6. Develop an overall implementation plan based on these inputs	4. Consult as needed with the program developer ****** 5. Consult as needed with the organization/ community
Barrera (2006)	Information gathering				Preliminary adaptation design			Preliminary adaptation tests	Adaptation refinement (revision of intervention procedures)	Adaptation refinement (evaluating)
Bartholomew (2016)	Step 1 Conduct a Needs Assessment, Assess Organizational Capacity, and Create Logic Models	Step 2. Search for Evidence-Based Interventions	Step 3. Assess Fit and Plan Adaptations	Step 3. Assess Fit and Plan Adaptations		Step 5. Plan for Implementation ****** A. Identify potential implementers, implementation behaviors, and outcomes	Step 4. Make Adaptations ****** A. Prepare design documents for adaptation ****** Step 5. Plan for Implementation ****** B. Develop implementation and maintenance scope, sequence, and instructions ****** C. Plan activities to motivate and train for implementation	Step 4. Make Adaptations ****** B. Pretest adapted materials		Step 6. Plan for Evaluation
Card (2011)		Step 1. Select a suitable effective program	Step 2. Gather the original program materials ****** Step 4. Identify the program's core components and best-practice characteristics	Step 5. Identify and categorize mismatches between the original progam model or materials and the new context	Step 3. Develop a program model		Step 6. Adapt the original program model, if warranted ****** Step 7. Adapt the original program materials
Chen (2012)				Step 2. Implement the unadapted program to generate recommendations for program change ****** Step 3. Systematically obtain evaluations of program components ****** Step 4. Summarise stakeholder feedback	Step 5. Adjudicate program feedback to select program modifications	Step 1. Convene an adaptation steering committee
Davidson (2013)	Conception/ planning: Conduct formative work with target population and community leaders ****** Collaborative working (e.g. cooperating with the target group and community leaders)	Promotion: Determine whether intervention goals and outcomes are relevant to the target population; Intervention content targets population's social and cultural values ****** Collaborative working		Addresses physical and financial barriers to participation ****** Collaborative working		Recruitment: Program utilizes ethnically appropriate formal and informal networks ****** Team (e.g. matching of ethnicities and other characteristics; cross-cultural training for all study personell) ****** Endorsement (e.g. thnically matched facilitators and peer role models who have successfully changed their behavior)	Implementation ****** Collaborative working ****** Team ****** Endorsement ****** Materials (e.g. cultural and linguistic adaptation of the material used in the intervention) ****** Messages (e.g. tailored to the popualtaions social and cultural values; considering the population's norms ans issued uniqe to their context) ***** Delivery (of the intervention in an appropriate/ preferred format)		Retention: Program encourages social support ****** Collaborative working ****** Team ****** Messages ***** Delivery	Outcome: Intervention outcomes are relevant to the population ***** Evaluatuion: Utilizes measurement tools validated within this population ****** Collaborative working ****** Team ****** Messages ***** Delivery	Dissemination / Capacity building: Ethnically matched leadership within the study ****** Team
Domenech-Rodriguez (2005)	Phase 1. Establish balance between community needs and scientific integrity by an iterative process among all those involved in the iterative adaptation process					Phase 1. Establish balance between community needs and scientific integrity by an iterative process among all those involved in the iterative adaptation process	Phase 2. ****** a) adapting the intervention a prioir	Phase 2. ****** b) testing the adapted intervention	Phase 2. ****** c) observing the process of reinvention ****** Phase 3. Integrate the observations and data gathered in Phase 2 into a packaged, new intervention
Goldstein (2012)		Step 1. Choose a base manual for adaptation ****** a) Identify an empirically supported intervention	Step 1. Choose a base manual for adaptation ****** b) Review the intervention’s theory and mechanisms of action ****** c) Determine adaptability of the intervention to the new target population	Step 2. Conduct a focus group with the new target population			Step 3. Make initial manual revisions	Step 4. Pilot initial revisions of the manualised intervention	Step 5. Conduct facilitator focus group ****** Step 6. Acquire expert review of the revised manual ****** Step 7. Incorporate staff and expert feedback ****** Step 8. Conduct an initial, open trial of the revised manual-based intervention.	Step 9. Conduct randomised controlled trial of revised manual-based intervention
Hwang (2009)						Phase 1. Generating knowledge and collaborating with stakeholders	Phase 2. Integrating generated information with theory and empirical and clinical knowledge and finalize the manual ****** Phase 3. Review of culturally adapted clinical intervention by stakeholders and further revision	Phase 4. Testing the culturally adapted intervention	Phase 5. Synthesizing stakeholder feedback and finalizing the culturally adapted intervention
Kilbourne (2007)	Phase 1. Pre-conditions ***** a) Identification of the need for a new intervention for a target population	Phase 1. Pre-conditions ***** b) Identification of an effective intervention that fits local settings		Phase 1. Pre-conditions ***** c) Identifying implementation barriers (including organizational needs assessment)	Phase 1. Pre-conditions ***** d) Drafting a user-friendly manual (i.e., "package") of the intervention	Phase 2. Pre-implementation ****** 1) input from a Community Working Group on developing the package	Phase 2. Pre-implementation ****** 3) orientation and logistics in preparing the intervention for implementation ****** Phase 3 ***** Intervention training (including training of organization staff by researchers and staff)	Phase 2. Pre-implementation ****** 2) package pilot test	Phase 3. Implementation ****** Ongoing support (including continue Community Working Group), feedback and refinement (including analyzing data, informing sustainability and refining the package)	Phase 3. Implementation ****** Evaluation (e.g., fidelity and outcomes monitoring)	Phase 4. Maintenance and evolution ***** Involving organizational or financial changes to sustain the intervention, national dissemination, re-customizing intervention delivery as circumstances change
Kumpfer (2008 and 2016)	Step 1. Determine risk and protective factors and processes	Step 2. Select the best matching FEBI and then select the best EBI for age, gender, ethnicity, and risk level of families				Step 3. Develop your cultural adaptation team ****** Step 5. Staffing the FEBI	Step 4. Translate into the most widely used or respected dialect ****** Step 6. Make cultural adaptations gradually			Step 7. Evaluate the culturally adapted FEBI	Step 8. Wide-scale dissemination of the culturally adapted FEBI ****** Step 9. Disseminate the results of the effectiveness of the culturally adapted version
Lee (2008)	Step 2. Identify population differences		Step 1. Examine EBP theory of change				Step 3. Adapt program content			Step 4. Adapt evaluation strategy
McKleroy (2006)	Step 1. Assess ****** (a) the target population and identifying its risk factors, behavioral determinants, and risk behaviors	Step 1. Assess ****** (b) potential EBIs and understanding their internal logic ****** Step 2: Select		Step 1. Asses ****** Goodness-of-Fit/Mini-matches: 1) Use assessment data to determine if risk factors, behavioral determinants, and risk behaviors of EBI and target population matches	Step 3: Prepare ****** Develop overall logic model and timeline for adapting and implementing EBI	Step 1. Assess ****** (c) stakeholders input and potential collaborations ****** (d) the agency’s capacity to implement the intervention ****** Step 3 Prepare ****** Recruit staff and volunteers	Step 3: Prepare ****** Make necessary changes to EBI ****** Organisation preparation	Step 3. Prepare ****** Pre–test materials, get feedback, and revise as necessary; until adapted materials work ****** Step 4: Pilot test the adapted intervention or components	Step 5: Implement ****** 1) Implement adapted intervention	Step 5: Implement ****** 2) Collect process measures on adapted intervention implementation ****** 3) Conduct process monitoring and evaluation on adapted intervention implementation ****** 4) Collect intervention outcome measures ****** 5) Conduct outcome monitoring and evaluation ****** 6) Provide routine, ongoing supervision (including quality assurance) ****** 7) Make small changes as needed …
Napoles (2013)	Phase 2. Identify multiple inputs - information gathering ****** (2) identify community best practices ****** (3) identify contextual factors ****** (4) conduct formative research with community stakeholders	Phase 2. Identify multiple inputs - information gathering ****** (1) identify multiple candidate EBIs, materials, and procedures			Phase 3. Review and distill information - synthesis	Phase 1. Establish infrastructure for translation partnership ****** Phase 5. Build general and specific capacity-support system	Phase 4. Adapt and integrate program components - translation ***** Making adaptations to generate a program prototype	Phase 4. Adapt and integrate program components - translation ****** Pretests of program components and procedures	Phase 6. Implement intervention - delivery system	Phase 7. Develop appropriate design and measures - evaluation
Napoles (2018)	Step 3. Identify multiple inputs for new program ****** a) identify scientific evidence relevant to planned intervention to address targeted health disparity ****** b) Obtain input from community on locally developed programs, community resources, and target population (formative evaluation)		Step 3. Identify multiple inputs for new program ****** a) identify scientific evidence relevant to planned intervention to address targeted health disparity		Step 2. Specify theory ****** Step 4. Design intervention prototype ****** Step 5. Design study, methods, and measure for community setting	Step 1. Identify community infrastructure and engage partners ****** Step 6. Build community capacity for delivery	Step 4. Design intervention prototype ****** Step 5. Design study, methods, and measure for community setting		Step 7. Deliver "transcreated" intervention and monitor implementation processes	Step 7. Deliver "transcreated" intervention and monitor implementation processes
Netto (2010)	Principle 4. Identify and work with cultural or religious values that either motivate or inhibit behavioural change			Principle 2. Identify and address barriers to access and participation in intervention		Principle 1. Use community resources to increase intervention accessibility	Principle 3. Develop communication strategies which address language use and differential information requirements ****** Principle 4. Identify and work with cultural or religious values that either motivate or inhibit behavioural change			Principle 5. Accommodate degrees of cultural affiliation in the planning and evaluation of targeted interventions.
Perez (2016)	Assessing intervention specific descriptors of both fidelity and adaptation ****** 1) have a clear idea of the expected outcome(s);		2) make the functioning principles or theory of change of the intervention explicit ****** 3) be able to state them in the form of specific descriptors of fidelity ****** 5) determine to what extent the adaptations identified affect the functioning principles of a particular component and/or of the intervention as a whole		4) establish questions to identify adaptations based on the description of the intervention. Intervention specific descriptors of adaptation are developed through answering these questions.
Rolleri (2014)	Step 1: Determinant-Activity Matrix	Step 0: Selecting Evidence-Based Programs and Engaging Developers	Step 3: Core Components		Step 2: Behavior-Determinant-Intervention (BDI) Logic Model		Step 4: Green/Yellow/Red Light Adaptations	Step 5: Fidelity and Adaptation Monitoring Logs ****** Step 6: Companion Resources
RTIPs	1. Determine the needs of your audience and whether this program addresses those needs.	1. Determine the needs of your audience and whether this program addresses those needs.		2. Review the program and its materials with your intended audience for feedback on its appropriateness (see Program Adaptation Checklist).	3. Define the extent of adaptation needed and potential ways to implement the new program.	5. Work with expert advisors to ensure that the adapted products maintain the accuracy of the originals.	4. Develop “mock-up” versions of the adapted products.	6. Pilot test the adaptation with representatives from your audience (see Pilot Testing).	7. Modify or revise the adapted program and products based on pilot test feedback. ****** 8. Implement the program.	9. Evaluate the effectiveness of your adapted program and products.
Solomon (2006)	1. Know the target population and community context	2. Select the program that best matches the population and context	2. Select the program that best matches the population and context	4. Sysematically reduce mismatches between the program and the new context	4. Sysematically reduce mismatches between the program and the new context ****** 3. Retain fidelity to the "core program"					5. Document the adaptation process and evaluate the process and outcomes of the adapted intervention as implemented.
Sundell (2014)		Step 1: Select a promising empirically supported intervention (ESI) for importation	Step 3: Test the generalizability of the ESI’s theory of program change	Step 4: Examine the ESI’s materials and activities for cultural relevance and appropriateness	Step 2: Translate and adapt new and already used instruments on the basis of a psychometric analysis to examine the cultural equivalence and appropriateness of the evaluation instrumentation	Phase I begins by conjoining program developers and program stakeholders in a collaborative agreement.	Step 5a: Deep and surface structure inquiries guide adaptations made to the imported ESI New stakeholders and program developers make changes to the imported ESI	Step 5b: Pilot test of a minimally adapted and a fully adapted editions of the ESI		Step 6: conduct a three-arm effectiveness trial of the imported ESI with three experimental conditions: ESI(min) ¼ A minimally adapted edition of the imported ESI—from Phase I Step 1 (language changes and minor surface structure changes only to intervention) ESI (full) ¼ A fully adapted edition of the imported ESI—from Phase I Steps 1–5 Treatment as usual control condition Outcome of phase II: Ef…
Tomioka (2013)			Step 1. Deconstruct the program into its components, and prepare a step-by-step plan for program replication		Step 1. Deconstruct the program into its components, and prepare a step-by-step plan for program replication	Step 2. Identify agencies ready to replicate the program, and sponsor excellent training to local staff that will deliver and coordinate it		Step 3. Monitor the fidelity of program delivery using standardized checklists		Step 4: Track program participant outcomes to assure achievement of expected outcomes
van Daele (2012)			3. Assessing the fidelity/adaptation concerns with partners		1. Developing a core component ****** 4. Developing an overall implementation plan	2. Selecting partners who will implement the intervention
Wainberg (2007)	2. Optimising fit ****** (3) eliciting the HIV-related needs and risk contexts of the target population ****** (4) identifying local cultural prinicples relevant to HIV prevention.	1. Optimising fidelity ****** (2) identifying efficacious interventions;	1. Optimising fidelity ****** (3) identifying common content areas and message delivery strategies.			1. Optimising fidelity ****** (1) establising and training a cohesive bicultural research team; ****** 2. Optimising fit (1) creating a culturally informed and cohesive research team ****** (2) fostering local collaboration and acceptability	3. Balancing fidelity and fit ****** (1) creating and training an intervention adaptation workgroup; ****** (2) culturally translating efficacious interventions; ******* (3) building consensus and completing adaptation through experiential workshops	4. Pilot testing and refining ****** (1) traning intervention facilitators to pilot the sessions ****** (2) piloting and refining the intervention sessions ****** (3) approving and manualising the intervention.	4. Pilot testing and refining ****** (1) traning intervention facilitators to pilot the sessions ****** (2) piloting and refining the intervention sessions ****** (3) approving and manualising the intervention.
Wang-Schweig (2014)	Step 3. Review literature on culturally important constructs		Step 1. Examine theory of original intervention to identify core constructs		Step 2. Use a macro-level theory to identify and select culturall based factors ****** Step 4. Add constructs for in-depth exploration and finalise the conceptual framework
Wingood (2008)	Phase 1. Assessment (formative evaluation)	Phase 2. Decision		Phase 3. Administration	Phase 4. Production	Phase 5. Topical experts	Phase 6. Integration ****** Phase 7. Training	Phase 8. Testing

## Sheet: Summary of the adaptation steps
Summary of the adaptation steps in the included guidance sources
First author (year)	Exploration			Preparation			Implementation			Sustainment		N rows	%
	1	2	3	4	5	6	7	8	9	10	11
Aarons (2012)	x			x	x		x		x		x	6	0.545455
Backer (2002)			x	x	x	x						4	0.363636
Barrera (2006)	x				x			x	x	x		5	0.454545
Bartholomew (2016)	x	x	x	x		x	x	x		x		8	0.727273
Card (2011)		x	x	x	x		x					5	0.454545
Chen (2012)				x	x	x						3	0.272727
Davidson (2013)	x	x		x		x	x		x	x	x	8	0.727273
Domenech-Rodriguez (2005)	x					x	x	x	x			5	0.454545
Goldstein (2012)		x	x	x			x	x	x	x		7	0.636364
Hwang (2009)						x	x	x	x			4	0.363636
Kilbourne (2007)	x	x		x	x	x	x	x	x	x	x	10	0.909091
Kumpfer (2008 and 2016)	x	x				x	x			x	x	6	0.545455
Lee (2008)	x		x				x			x		4	0.363636
McKleroy (2006)	x	x		x	x	x	x	x	x	x		9	0.818182
Napoles (2013)	x	x			x	x	x	x	x	x		8	0.727273
Napoles (2018)	x		x		x	x	x		x	x		7	0.636364
Netto (2010)	x			x		x	x			x		5	0.454545
Perez (2016)	x		x		x							3	0.272727
Rolleri (2014)	x	x	x		x		x	x				6	0.545455
RTIPs	x	x		x	x	x	x	x	x	x		9	0.818182
Solomon (2006)	x	x	x	x	x					x		6	0.545455
Sundell (2014)		x	x	x	x	x	x	x		x		8	0.727273
Tomioka (2013)			x		x	x		x		x		5	0.454545
van Daele (2012)			x		x	x						3	0.272727
Wainberg (2007)	x	x	x			x	x	x	x			7	0.636364
Wang-Schweig (2014)	x		x		x							3	0.272727
Wingood (2008)	x	x		x	x	x	x	x				7	0.636364
N columns	19	14	14	14	18	18	19	14	12	15	4
27	0.703704	0.518519	0.518519	0.518519	0.666667	0.666667	0.703704	0.518519	0.444444	0.555556	0.148148
N columns (percentage)	19 (70,4%)	14 (51,9%)	14 (51,9%)	14 (51,9%)	18 (66,7%)	18 (66,7%)	19 (70,4%)	14 (51,9%)	12 (44,4%)	15 (55,6%)	4 (14,8%)
%	0.666667	0.518519	0.518519	0.481481	0.62963	0.666667	0.666667	0.518519	0.407407	0.555556	0.111111
